# Supplementary material for: Investigating structural variant, indel and single nucleotide polymorphism differentiation between locally adapted Atlantic salmon populations
Source: Evol Appl. 2024 Mar 14;17(3):e13653. doi: 10.1111/eva.13653 (PMC10940791; doi:10.1111/eva.13653)
Supplement: Supplementary file 1 — Data S1. [file EVA-17-e13653-s001.zip]

Archive with 3 entries (3 files):
- suppl_data_GO_EVA-2023-180_OA.xlsx
- suppl_mat_EVA-2023-180_OA.docx
- suppl_tables_5_10_EVA-2023-180_OA.xlsx
