# Supplementary material for: Investigating structural variant, indel and single nucleotide polymorphism differentiation between locally adapted Atlantic salmon populations
Source: Evol Appl. 2024 Mar 14;17(3):e13653. doi: 10.1111/eva.13653 (PMC10940791; doi:10.1111/eva.13653)
Supplement: Supplementary file 1 — Data S1. [file EVA-17-e13653-s001.zip › suppl_data_GO_EVA-2023-180_OA.xlsx]

## Sheet: SVs_outliers
Raw GO enrichment analysis results for genes located within 10 kb of outlier SVs
# GO	NS	enrichment	name	ratio_in_study	ratio_in_pop	p_uncorrected	depth	study_count	p_bonferroni	p_sidak	p_holm	p_fdr_bh	study_items
..GO:0007155	BP	e	cell adhesion	153/1406	2272/36174	2.54099e-11	2	153	3.74821e-07	3.65371e-07	3.74821e-07	3.74821e-07	NM_001146487.1, XM_014122869.2, XM_014125767.2, XM_014128127.2, XM_014128700.2, XM_014129062.2, XM_014129570.2, XM_014131543.2, XM_014131707.2, XM_014133016.2, XM_014133484.2, XM_014133564.2, XM_014135168.2, XM_014135222.2, XM_014135530.1, XM_014135829.2, XM_014136991.2, XM_014137180.2, XM_014137181.2, XM_014137400.2, XM_014137401.2, XM_014137545.2, XM_014140868.2, XM_014144454.2, XM_014145020.2,…
...GO:0098609	BP	e	cell-cell adhesion	90/1406	1202/36174	3.27207e-09	3	90	4.82664e-05	4.70495e-05	4.82631e-05	2.41332e-05	NM_001146487.1, XM_014122869.2, XM_014125767.2, XM_014128700.2, XM_014129062.2, XM_014129570.2, XM_014133016.2, XM_014133564.2, XM_014135168.2, XM_014136991.2, XM_014137545.2, XM_014140868.2, XM_014144454.2, XM_014145495.2, XM_014145830.2, XM_014146124.2, XM_014148993.2, XM_014151127.2, XM_014151337.2, XM_014155858.2, XM_014155860.2, XM_014157181.2, XM_014157864.2, XM_014160213.2, XM_014162828.2,…
.....GO:0007156	BP	e	homophilic cell adhesion via plasma membrane adhesion molecules	42/1406	417/36174	2.26679e-08	5	42	0.000334374	0.000325944	0.000334329	0.000111458	XM_014125767.2, XM_014133016.2, XM_014133564.2, XM_014135168.2, XM_014136991.2, XM_014140868.2, XM_014145495.2, XM_014148993.2, XM_014151127.2, XM_014157864.2, XM_014160213.2, XM_014162828.2, XM_014163405.2, XM_014169186.2, XM_014179328.2, XM_014179818.2, XM_014180561.2, XM_014197409.2, XM_014197616.2, XM_014199080.2, XM_014199169.2, XM_014215084.2, XM_045690242.1, XM_045692043.1, XM_045692301.1,…
....GO:0051128	BP	e	regulation of cellular component organization	256/1406	4917/36174	8.02102e-07	4	256	0.0118318	0.0115335	0.0118294	0.00295795	NM_001123698.1, NM_001140034.1, NM_001140608.2, NM_001141375.2, NM_001173689.1, NM_001173767.1, XM_014123366.2, XM_014125082.2, XM_014125447.2, XM_014125702.2, XM_014125905.2, XM_014126342.2, XM_014127564.2, XM_014127992.2, XM_014128509.2, XM_014128576.2, XM_014128659.2, XM_014129040.2, XM_014129056.2, XM_014129481.2, XM_014129602.2, XM_014129605.2, XM_014129868.2, XM_014132317.2, XM_014132965.1,…
.....GO:0031344	BP	e	regulation of cell projection organization	100/1406	1561/36174	1.19248e-06	5	100	0.0175903	0.0171469	0.0175856	0.00351807	XM_014125702.2, XM_014127992.2, XM_014128509.2, XM_014128659.2, XM_014129040.2, XM_014129481.2, XM_014129602.2, XM_014132317.2, XM_014132965.1, XM_014133016.2, XM_014133513.2, XM_014135180.2, XM_014135829.2, XM_014137128.2, XM_014137545.2, XM_014138300.2, XM_014140342.2, XM_014142665.2, XM_014143653.2, XM_014143737.2, XM_014144624.2, XM_014146124.2, XM_014146132.2, XM_014146333.2, XM_014147187.2,…
......GO:0120035	BP	e	regulation of plasma membrane bounded cell projection organization	98/1406	1541/36174	2.04286e-06	6	98	0.0301342	0.0293745	0.030124	0.00502237	XM_014125702.2, XM_014127992.2, XM_014128509.2, XM_014128659.2, XM_014129040.2, XM_014129481.2, XM_014129602.2, XM_014132317.2, XM_014132965.1, XM_014133016.2, XM_014133513.2, XM_014135180.2, XM_014135829.2, XM_014137128.2, XM_014137545.2, XM_014138300.2, XM_014140342.2, XM_014142665.2, XM_014143653.2, XM_014143737.2, XM_014144624.2, XM_014146124.2, XM_014146132.2, XM_014146333.2, XM_014147187.2,…
.....GO:0043087	BP	e	regulation of GTPase activity	61/1406	838/36174	3.11112e-06	5	61	0.0458921	0.044735	0.0458734	0.00579457	NM_001173767.1, XM_014125702.2, XM_014129481.2, XM_014129602.2, XM_014132380.2, XM_014132465.2, XM_014133513.2, XM_014134877.2, XM_014142770.2, XM_014142806.2, XM_014143653.2, XM_014146124.2, XM_014146132.2, XM_014147187.2, XM_014148345.2, XM_014151788.2, XM_014151791.2, XM_014152781.2, XM_014152784.2, XM_014155520.2, XM_014155797.2, XM_014157767.2, XM_014159493.2, XM_014163293.2, XM_014163748.2,…
......GO:0043547	BP	e	positive regulation of GTPase activity	48/1406	601/36174	3.1426e-06	6	48	0.0463565	0.0451878	0.0463345	0.00579457	NM_001173767.1, XM_014129481.2, XM_014129602.2, XM_014132465.2, XM_014134877.2, XM_014142770.2, XM_014142806.2, XM_014143653.2, XM_014146124.2, XM_014147187.2, XM_014148345.2, XM_014151791.2, XM_014152781.2, XM_014152784.2, XM_014155520.2, XM_014155797.2, XM_014157767.2, XM_014163748.2, XM_014164690.2, XM_014165855.2, XM_014168928.2, XM_014169073.2, XM_014172695.2, XM_014173115.2, XM_014173279.2,…
.GO:0032502	BP	e	developmental process	495/1406	10747/36174	5.92026e-06	1	495	0.0873297	0.0851279	0.0872823	0.00936321	NM_001123534.1, NM_001139542.1, NM_001139559.1, NM_001139833.1, NM_001140289.1, NM_001140645.2, NM_001141009.1, NM_001141288.3, NM_001141623.1, NM_001141718.1, NM_001146436.1, NM_001173689.1, NM_001173771.1, XM_014122869.2, XM_014124244.2, XM_014124373.2, XM_014125447.2, XM_014125702.2, XM_014125743.2, XM_014125767.2, XM_014125905.2, XM_014126342.2, XM_014126845.2, XM_014127175.2, XM_014127564.2,…
....GO:0098742	BP	e	cell-cell adhesion via plasma-membrane adhesion molecules	51/1406	669/36174	6.34751e-06	4	51	0.0936321	0.0912715	0.093575	0.00936321	NM_001146487.1, XM_014125767.2, XM_014133016.2, XM_014133564.2, XM_014135168.2, XM_014136991.2, XM_014137545.2, XM_014140868.2, XM_014145495.2, XM_014148993.2, XM_014151127.2, XM_014155858.2, XM_014155860.2, XM_014157864.2, XM_014160213.2, XM_014162828.2, XM_014163405.2, XM_014169186.2, XM_014179328.2, XM_014179818.2, XM_014180561.2, XM_014197409.2, XM_014197616.2, XM_014199080.2, XM_014199169.2,…
....GO:0034330	BP	e	cell junction organization	72/1406	1080/36174	9.51868e-06	4	72	0.14041	0.13687	0.140305	0.0117008	XM_014125702.2, XM_014127175.2, XM_014128576.2, XM_014131834.2, XM_014133564.2, XM_014134111.2, XM_014136991.2, XM_014140868.2, XM_014143653.2, XM_014143737.2, XM_014144454.2, XM_014146124.2, XM_014146440.2, XM_014147187.2, XM_014157181.2, XM_014157480.2, XM_014157864.2, XM_014162828.2, XM_014163293.2, XM_014165857.2, XM_014169186.2, XM_014169568.2, XM_014173115.2, XM_014174940.2, XM_014175660.2,…
.......GO:0010975	BP	e	regulation of neuron projection development	75/1406	1138/36174	1.07056e-05	7	75	0.157919	0.153937	0.15779	0.0121476	XM_014125702.2, XM_014127992.2, XM_014128509.2, XM_014128659.2, XM_014129481.2, XM_014132317.2, XM_014133016.2, XM_014133513.2, XM_014135180.2, XM_014135829.2, XM_014138300.2, XM_014142665.2, XM_014143653.2, XM_014144624.2, XM_014146124.2, XM_014146132.2, XM_014146333.2, XM_014147187.2, XM_014155858.2, XM_014155860.2, XM_014156074.2, XM_014161721.2, XM_014163293.2, XM_014163359.2, XM_014163405.2,…
......GO:0048013	BP	e	ephrin receptor signaling pathway	17/1406	131/36174	1.36678e-05	8	17	0.201613	0.19653	0.201422	0.0134409	XM_014127564.2, XM_014156074.2, XM_014164596.2, XM_014166932.2, XM_014196310.2, XM_014196540.2, XM_045692702.1, XM_045694009.1, XM_045697707.1, XM_045698021.1, XM_045698800.1, XM_045699996.1, XM_045702855.1, XM_045705124.1, XM_045717911.1, XM_045721113.1, XM_045722208.1
..GO:0007610	BP	e	behavior	75/1406	1177/36174	3.08796e-05	2	75	0.455505	0.444021	0.455011	0.0267944	XM_014125702.2, XM_014128279.2, XM_014128698.2, XM_014129481.2, XM_014131834.2, XM_014132751.2, XM_014133851.2, XM_014134030.2, XM_014134111.2, XM_014134495.2, XM_014135020.2, XM_014136991.2, XM_014137917.2, XM_014138623.2, XM_014139104.2, XM_014144454.2, XM_014144737.2, XM_014146132.2, XM_014147532.2, XM_014150263.2, XM_014150371.2, XM_014154751.2, XM_014156074.2, XM_014157199.2, XM_014160719.2,…
..GO:0007165	BP	e	signal transduction	394/1406	8468/36174	4.42647e-05	4	394	0.652949	0.636487	0.652197	0.0362749	NM_001123633.1, NM_001123698.1, NM_001126230.1, NM_001165374.1, NM_001173605.1, NM_001173864.1, XM_014122869.2, XM_014123584.2, XM_014125082.2, XM_014125447.2, XM_014125702.2, XM_014125743.2, XM_014125905.2, XM_014126342.2, XM_014127062.2, XM_014127175.2, XM_014127564.2, XM_014128653.2, XM_014128863.2, XM_014129040.2, XM_014129056.2, XM_014129062.2, XM_014129602.2, XM_014129605.2, XM_014130252.2,…
.....GO:0050808	BP	e	synapse organization	41/1406	543/36174	6.88538e-05	5	41	1	0.990056	1	0.0507831	XM_014125702.2, XM_014128576.2, XM_014131834.2, XM_014133564.2, XM_014134111.2, XM_014136991.2, XM_014146124.2, XM_014147187.2, XM_014157181.2, XM_014162828.2, XM_014163293.2, XM_014169186.2, XM_014174940.2, XM_014177664.2, XM_014179818.2, XM_014181500.2, XM_014192693.2, XM_014197409.2, XM_014199401.2, XM_014207963.2, XM_014212217.2, XM_014215032.2, XM_045688948.1, XM_045690314.1, XM_045691870.1,…
.....GO:0030334	BP	e	regulation of cell migration	112/1406	1990/36174	9.86962e-05	5	112	1	1	1	0.0661758	NM_001123534.1, NM_001123633.1, XM_014123366.2, XM_014123584.2, XM_014127992.2, XM_014128357.2, XM_014128653.2, XM_014129062.2, XM_014129573.2, XM_014132317.2, XM_014132863.2, XM_014133513.2, XM_014133745.2, XM_014135180.2, XM_014138291.2, XM_014138516.2, XM_014140342.2, XM_014142692.2, XM_014143653.2, XM_014146132.2, XM_014146333.2, XM_014146440.2, XM_014147187.2, XM_014147370.2, XM_014148345.2,…
......GO:0033689	BP	e	negative regulation of osteoblast proliferation	7/1406	30/36174	0.000122409	6	7	1	1	1	0.0750938	NM_001141009.1, XM_014147187.2, XM_014157890.2, XM_014157892.2, XM_045689586.1, XM_045708292.1, XM_045714661.1
...GO:0040012	BP	e	regulation of locomotion	121/1406	2208/36174	0.000135271	3	121	1	1	1	0.0750938	NM_001123534.1, NM_001123633.1, XM_014123366.2, XM_014123584.2, XM_014125702.2, XM_014127992.2, XM_014128357.2, XM_014128653.2, XM_014129061.2, XM_014129062.2, XM_014129573.2, XM_014132317.2, XM_014132863.2, XM_014133513.2, XM_014133745.2, XM_014135180.2, XM_014138291.2, XM_014138516.2, XM_014140342.2, XM_014142692.2, XM_014143653.2, XM_014146132.2, XM_014146333.2, XM_014146440.2, XM_014147187.2,…
....GO:0040013	BP	e	negative regulation of locomotion	50/1406	731/36174	0.00013851	4	50	1	1	1	0.0750938	XM_014123366.2, XM_014123584.2, XM_014128357.2, XM_014128653.2, XM_014132317.2, XM_014132863.2, XM_014135180.2, XM_014142692.2, XM_014146333.2, XM_014150371.2, XM_014152786.2, XM_014153126.2, XM_014154293.2, XM_014163293.2, XM_014163405.2, XM_014163781.2, XM_014164196.2, XM_014166724.2, XM_014166758.2, XM_014167077.2, XM_014172864.2, XM_014180152.2, XM_014197616.2, XM_014214079.2, XM_014216456.2,…
.....GO:0051345	BP	e	positive regulation of hydrolase activity	71/1406	1153/36174	0.000139485	5	71	1	1	1	0.0750938	NM_001173767.1, XM_014125702.2, XM_014126342.2, XM_014127992.2, XM_014129481.2, XM_014129602.2, XM_014130252.2, XM_014132465.2, XM_014134877.2, XM_014138623.2, XM_014142770.2, XM_014142806.2, XM_014143653.2, XM_014146124.2, XM_014147187.2, XM_014148345.2, XM_014151791.2, XM_014152781.2, XM_014152784.2, XM_014155520.2, XM_014155797.2, XM_014157767.2, XM_014159725.2, XM_014160719.2, XM_014163293.2,…
.....GO:0050770	BP	e	regulation of axonogenesis	36/1406	475/36174	0.000166208	8	36	1	1	1	0.0761237	XM_014129481.2, XM_014133016.2, XM_014133513.2, XM_014135180.2, XM_014135829.2, XM_014146333.2, XM_014147187.2, XM_014155860.2, XM_014156074.2, XM_014161721.2, XM_014163293.2, XM_014163405.2, XM_014169186.2, XM_014169568.2, XM_014174940.2, XM_014174956.2, XM_014177664.2, XM_014196540.2, XM_014197240.2, XM_014197409.2, XM_014197616.2, XM_014199401.2, XM_014205533.2, XM_014216456.2, XM_045696254.1,…
....GO:2000145	BP	e	regulation of cell motility	114/1406	2068/36174	0.000170299	4	114	1	1	1	0.0761237	NM_001123534.1, NM_001123633.1, XM_014123366.2, XM_014123584.2, XM_014127992.2, XM_014128357.2, XM_014128653.2, XM_014129061.2, XM_014129062.2, XM_014129573.2, XM_014132317.2, XM_014132863.2, XM_014133513.2, XM_014133745.2, XM_014135180.2, XM_014138291.2, XM_014138516.2, XM_014140342.2, XM_014142692.2, XM_014143653.2, XM_014146132.2, XM_014146333.2, XM_014146440.2, XM_014147187.2, XM_014147370.2,…
.....GO:0007015	BP	e	actin filament organization	51/1406	755/36174	0.000176849	5	51	1	1	1	0.0767266	NM_001141375.2, XM_014129040.2, XM_014137625.2, XM_014138965.2, XM_014142245.2, XM_014142252.2, XM_014142504.2, XM_014143653.2, XM_014146970.2, XM_014147751.2, XM_014147917.2, XM_014150371.2, XM_014157531.2, XM_014164596.2, XM_014166237.2, XM_014177652.2, XM_014178690.2, XM_014179843.2, XM_014180319.2, XM_014180556.2, XM_014181500.2, XM_014191839.2, XM_014197240.2, XM_014201154.2, XM_014204663.2,…
......GO:0051493	BP	e	regulation of cytoskeleton organization	74/1406	1229/36174	0.000217686	6	74	1	1	1	0.0863361	NM_001140608.2, NM_001141375.2, XM_014123366.2, XM_014125082.2, XM_014128509.2, XM_014129040.2, XM_014133569.2, XM_014137545.2, XM_014138965.2, XM_014140342.2, XM_014142504.2, XM_014143653.2, XM_014143737.2, XM_014146132.2, XM_014147187.2, XM_014148345.2, XM_014151788.2, XM_014154852.2, XM_014157531.2, XM_014159493.2, XM_014162232.2, XM_014164596.2, XM_014164690.2, XM_014165857.2, XM_014166237.2,…
....GO:0097435	BP	e	supramolecular fiber organization	74/1406	1229/36174	0.000217686	4	74	1	1	1	0.0863361	NM_001141375.2, XM_014129040.2, XM_014132747.2, XM_014137598.2, XM_014137625.2, XM_014138742.2, XM_014138965.2, XM_014140342.2, XM_014142245.2, XM_014142252.2, XM_014142504.2, XM_014143653.2, XM_014144454.2, XM_014146970.2, XM_014147549.2, XM_014147751.2, XM_014147917.2, XM_014150371.2, XM_014157531.2, XM_014161686.2, XM_014164596.2, XM_014166237.2, XM_014177652.2, XM_014178690.2, XM_014179276.2,…
..GO:0071840	BP	e	cellular component organization or biogenesis	469/1406	10463/36174	0.00022241	2	469	1	1	1	0.0863361	NM_001139817.1, NM_001139833.1, NM_001140289.1, NM_001140387.1, NM_001140418.1, NM_001140540.1, NM_001140645.2, NM_001141288.3, NM_001141375.2, NM_001146406.1, NM_001146477.1, NM_001146655.1, NM_001173686.1, NM_001173767.1, NM_001279003.1, XM_014123366.2, XM_014124373.2, XM_014125447.2, XM_014125702.2, XM_014125767.2, XM_014127175.2, XM_014127564.2, XM_014127974.2, XM_014127992.2, XM_014128426.2,…
...GO:0016043	BP	e	cellular component organization	464/1406	10372/36174	0.000304317	3	464	1	1	1	0.112225	NM_001139817.1, NM_001139833.1, NM_001140289.1, NM_001140387.1, NM_001140418.1, NM_001140540.1, NM_001140645.2, NM_001141288.3, NM_001141375.2, NM_001146406.1, NM_001146477.1, NM_001146655.1, NM_001173686.1, NM_001173767.1, NM_001279003.1, XM_014123366.2, XM_014124373.2, XM_014125447.2, XM_014125702.2, XM_014125767.2, XM_014127175.2, XM_014127564.2, XM_014127974.2, XM_014127992.2, XM_014128426.2,…
....GO:0007612	BP	e	learning	26/1406	314/36174	0.000320251	6	26	1	1	1	0.114219	XM_014133851.2, XM_014134495.2, XM_014137917.2, XM_014144737.2, XM_014146132.2, XM_014147532.2, XM_014150263.2, XM_014157199.2, XM_014166114.2, XM_014173125.2, XM_014177664.2, XM_014179843.2, XM_014180185.2, XM_014194217.2, XM_014197290.2, XM_014199401.2, XM_045688948.1, XM_045691973.1, XM_045695876.1, XM_045701055.1, XM_045705124.1, XM_045708950.1, XM_045714902.1, XM_045717827.1, XM_045721575.1,…
.......GO:0090630	BP	e	activation of GTPase activity	22/1406	246/36174	0.000325213	7	22	1	1	1	0.114219	XM_014129602.2, XM_014142806.2, XM_014143653.2, XM_014152781.2, XM_014152784.2, XM_014155520.2, XM_014163748.2, XM_014165855.2, XM_014192689.2, XM_014203174.2, XM_014215968.2, XM_014215971.2, XM_045688369.1, XM_045693568.1, XM_045696626.1, XM_045698387.1, XM_045703602.1, XM_045705264.1, XM_045705841.1, XM_045710627.1, XM_045721113.1, XM_045724368.1
.......GO:0030042	BP	e	actin filament depolymerization	7/1406	36/36174	0.000409506	7	7	1	1	1	0.132285	XM_014146970.2, XM_014147917.2, XM_014166237.2, XM_014179843.2, XM_045688313.1, XM_045689123.1, XM_045710279.1
...GO:0023051	BP	e	regulation of signaling	326/1406	7050/36174	0.000456886	3	326	1	1	1	0.136579	NM_001123633.1, NM_001126230.1, NM_001140289.1, NM_001141584.1, NM_001146436.1, NM_001173605.1, NM_001173689.1, NM_001173864.1, XM_014122869.2, XM_014123584.2, XM_014124373.2, XM_014125082.2, XM_014125702.2, XM_014125905.2, XM_014126342.2, XM_014127062.2, XM_014127175.2, XM_014127564.2, XM_014127992.2, XM_014128653.2, XM_014128863.2, XM_014129573.2, XM_014129602.2, XM_014129605.2, XM_014129868.2,…
......GO:0060020	BP	e	Bergmann glial cell differentiation	5/1406	18/36174	0.000493947	6	5	1	1	1	0.138798	XM_014122869.2, XM_014127564.2, XM_014168528.2, XM_014169240.2, XM_014169241.2
......GO:2001222	BP	e	regulation of neuron migration	13/1406	114/36174	0.000497112	6	13	1	1	1	0.138798	XM_014127992.2, XM_014129573.2, XM_014135180.2, XM_014161721.2, XM_014195596.2, XM_014195957.2, XM_014201154.2, XM_045691851.1, XM_045704063.1, XM_045714661.1, XM_045722644.1, XR_006760173.1, XR_006761843.1
......GO:0031346	BP	e	positive regulation of cell projection organization	53/1406	830/36174	0.000500449	6	53	1	1	1	0.138798	XM_014127992.2, XM_014129040.2, XM_014129481.2, XM_014132965.1, XM_014133016.2, XM_014133513.2, XM_014135829.2, XM_014137128.2, XM_014137545.2, XM_014140342.2, XM_014143653.2, XM_014143737.2, XM_014146124.2, XM_014146132.2, XM_014147187.2, XM_014148345.2, XM_014155858.2, XM_014161721.2, XM_014163405.2, XM_014166231.2, XM_014166237.2, XM_014166752.2, XM_014180152.2, XM_014197240.2, XM_014197409.2,…
...GO:0008038	BP	e	neuron recognition	15/1406	144/36174	0.000508108	3	15	1	1	1	0.138798	XM_014133016.2, XM_014135168.2, XM_014137180.2, XM_014144454.2, XM_014151337.2, XM_014156074.2, XM_014163293.2, XM_014163405.2, XM_014169186.2, XM_014196540.2, XM_014197409.2, XM_014197616.2, XM_045705124.1, XM_045710701.1, XM_045714661.1
.......GO:0010977	BP	e	negative regulation of neuron projection development	28/1406	362/36174	0.00055014	8	28	1	1	1	0.142524	XM_014125702.2, XM_014128509.2, XM_014132317.2, XM_014135180.2, XM_014146124.2, XM_014146333.2, XM_014155860.2, XM_014156074.2, XM_014163293.2, XM_014163359.2, XM_014166758.2, XM_014174940.2, XM_014177664.2, XM_014196540.2, XM_014199401.2, XM_014199822.2, XM_014207963.2, XM_014212117.2, XM_014216456.2, XM_045696288.1, XM_045697707.1, XM_045701372.1, XM_045703948.1, XM_045705124.1, XM_045706116.1,…
......GO:1904381	BP	e	Golgi apparatus mannose trimming	3/1406	5/36174	0.000552405	9	3	1	1	1	0.142524	XM_014142627.2, XM_014166496.2, XM_014174072.2
......GO:0110053	BP	e	regulation of actin filament organization	43/1406	636/36174	0.000554754	8	43	1	1	1	0.142524	NM_001141375.2, XM_014123366.2, XM_014129040.2, XM_014133569.2, XM_014137545.2, XM_014138965.2, XM_014140342.2, XM_014142504.2, XM_014143653.2, XM_014143737.2, XM_014146132.2, XM_014151788.2, XM_014154852.2, XM_014157531.2, XM_014159493.2, XM_014162232.2, XM_014164596.2, XM_014165857.2, XM_014166237.2, XM_014169568.2, XM_014180556.2, XM_014181500.2, XM_014191839.2, XM_014195596.2, XM_014197240.2,…
....GO:0099177	BP	e	regulation of trans-synaptic signaling	63/1406	1040/36174	0.000583899	5	63	1	1	1	0.142524	XM_014125702.2, XM_014127992.2, XM_014131834.2, XM_014134111.2, XM_014134361.2, XM_014137070.2, XM_014139104.2, XM_014143653.2, XM_014146132.2, XM_014148345.2, XM_014150170.2, XM_014150371.2, XM_014151600.2, XM_014154466.2, XM_014154751.2, XM_014155530.2, XM_014155858.2, XM_014157199.2, XM_014157711.2, XM_014161721.2, XM_014163293.2, XM_014169186.2, XM_014173279.2, XM_014177664.2, XM_014179843.2,…
.....GO:0050804	BP	e	modulation of chemical synaptic transmission	63/1406	1040/36174	0.000583899	6	63	1	1	1	0.142524	XM_014125702.2, XM_014127992.2, XM_014131834.2, XM_014134111.2, XM_014134361.2, XM_014137070.2, XM_014139104.2, XM_014143653.2, XM_014146132.2, XM_014148345.2, XM_014150170.2, XM_014150371.2, XM_014151600.2, XM_014154466.2, XM_014154751.2, XM_014155530.2, XM_014155858.2, XM_014157199.2, XM_014157711.2, XM_014161721.2, XM_014163293.2, XM_014169186.2, XM_014173279.2, XM_014177664.2, XM_014179843.2,…
.....GO:0032956	BP	e	regulation of actin cytoskeleton organization	54/1406	856/36174	0.000609333	7	54	1	1	1	0.142671	NM_001141375.2, XM_014123366.2, XM_014129040.2, XM_014133569.2, XM_014137545.2, XM_014138965.2, XM_014140342.2, XM_014142504.2, XM_014143653.2, XM_014143737.2, XM_014146132.2, XM_014148345.2, XM_014151788.2, XM_014154852.2, XM_014157531.2, XM_014159493.2, XM_014162232.2, XM_014164596.2, XM_014165857.2, XM_014166237.2, XM_014169568.2, XM_014180319.2, XM_014180556.2, XM_014181500.2, XM_014191839.2,…
........GO:0007411	BP	e	axon guidance	44/1406	660/36174	0.00070416	8	44	1	1	1	0.154031	XM_014125767.2, XM_014131326.2, XM_014132766.2, XM_014135168.2, XM_014135180.2, XM_014138291.2, XM_014144454.2, XM_014146333.2, XM_014156074.2, XM_014158868.2, XM_014163293.2, XM_014163405.2, XM_014166932.2, XM_014169186.2, XM_014192693.2, XM_014196540.2, XM_014197409.2, XM_014197616.2, XM_014200077.2, XM_014208078.2, XM_014210277.2, XM_014216456.2, XM_045692702.1, XM_045694009.1, XM_045696133.1,…
.......GO:0097485	BP	e	neuron projection guidance	44/1406	661/36174	0.000710061	7	44	1	1	1	0.154031	XM_014125767.2, XM_014131326.2, XM_014132766.2, XM_014135168.2, XM_014135180.2, XM_014138291.2, XM_014144454.2, XM_014146333.2, XM_014156074.2, XM_014158868.2, XM_014163293.2, XM_014163405.2, XM_014166932.2, XM_014169186.2, XM_014192693.2, XM_014196540.2, XM_014197409.2, XM_014197616.2, XM_014200077.2, XM_014208078.2, XM_014210277.2, XM_014216456.2, XM_045692702.1, XM_045694009.1, XM_045696133.1,…
....GO:1901163	BP	e	regulation of trophoblast cell migration	5/1406	20/36174	0.000837769	6	5	1	1	1	0.174055	XM_014148716.2, XM_014159538.2, XM_014164196.2, XM_014216250.2, XM_045715944.1
.....GO:0007172	BP	e	signal complex assembly	4/1406	12/36174	0.000875492	6	4	1	1	1	0.176909	XM_014143653.2, XM_014164596.2, XM_014178602.2, XM_045697707.1
...GO:0034377	BP	e	plasma lipoprotein particle assembly	7/1406	41/36174	0.000931409	7	7	1	1	1	0.177807	XM_014147333.2, XM_014155904.2, XM_014209081.2, XM_045703935.1, XM_045722702.1, XM_045724721.1, XR_001328808.2
....GO:0007158	BP	e	neuron cell-cell adhesion	8/1406	53/36174	0.000954298	4	8	1	1	1	0.177807	XM_014125767.2, XM_014128700.2, XM_014146124.2, XM_014151337.2, XM_014169186.2, XM_014206797.2, XM_045700299.1, XM_045724151.1
...GO:0060996	BP	e	dendritic spine development	8/1406	53/36174	0.000954298	3	8	1	1	1	0.177807	NM_001173689.1, XM_014129573.2, XM_014164596.2, XM_014169568.2, XM_014195957.2, XM_045691851.1, XM_045694009.1, XM_045705124.1
....GO:0010646	BP	e	regulation of cell communication	322/1406	7025/36174	0.000955596	4	322	1	1	1	0.177807	NM_001123633.1, NM_001126230.1, NM_001140289.1, NM_001141584.1, NM_001146436.1, NM_001173605.1, NM_001173689.1, NM_001173864.1, XM_014122869.2, XM_014123584.2, XM_014124373.2, XM_014125082.2, XM_014125702.2, XM_014125905.2, XM_014126342.2, XM_014127062.2, XM_014127175.2, XM_014127564.2, XM_014127992.2, XM_014128653.2, XM_014128863.2, XM_014129573.2, XM_014129602.2, XM_014129605.2, XM_014129868.2,…
.....GO:2000146	BP	e	negative regulation of cell motility	41/1406	619/36174	0.00103282	5	41	1	1	1	0.177807	XM_014123366.2, XM_014123584.2, XM_014128357.2, XM_014128653.2, XM_014132317.2, XM_014132863.2, XM_014142692.2, XM_014152786.2, XM_014153126.2, XM_014154293.2, XM_014163293.2, XM_014163781.2, XM_014164196.2, XM_014166724.2, XM_014166758.2, XM_014167077.2, XM_014172864.2, XM_014180152.2, XM_014214079.2, XM_045689335.1, XM_045690197.1, XM_045691505.1, XM_045691507.1, XM_045691851.1, XM_045693539.1,…
.....GO:0051130	BP	e	positive regulation of cellular component organization	114/1406	2165/36174	0.00104923	5	114	1	1	1	0.177807	NM_001123698.1, NM_001173767.1, XM_014125702.2, XM_014127992.2, XM_014128576.2, XM_014129040.2, XM_014129056.2, XM_014129481.2, XM_014129605.2, XM_014129868.2, XM_014132965.1, XM_014133016.2, XM_014133513.2, XM_014133569.2, XM_014135237.2, XM_014135829.2, XM_014137128.2, XM_014137545.2, XM_014137598.2, XM_014138572.2, XM_014138742.2, XM_014140342.2, XM_014142504.2, XM_014143653.2, XM_014143737.2,…
.....GO:0033043	BP	e	regulation of organelle organization	118/1406	2254/36174	0.00106685	5	118	1	1	1	0.177807	NM_001140034.1, NM_001140608.2, NM_001141375.2, NM_001173767.1, XM_014123366.2, XM_014125082.2, XM_014125702.2, XM_014125905.2, XM_014127992.2, XM_014128509.2, XM_014129040.2, XM_014129056.2, XM_014129605.2, XM_014132965.1, XM_014133569.2, XM_014135237.2, XM_014137128.2, XM_014137545.2, XM_014138572.2, XM_014138965.2, XM_014140342.2, XM_014142504.2, XM_014143653.2, XM_014143737.2, XM_014144624.2,…
.....GO:0060281	BP	e	regulation of oocyte development	3/1406	6/36174	0.0010728	7	3	1	1	1	0.177807	XM_014125905.2, XM_014155561.2, XM_045688503.1
.......GO:0044328	BP	e	canonical Wnt signaling pathway involved in positive regulation of endothelial cell migration	3/1406	6/36174	0.0010728	9	3	1	1	1	0.177807	XM_014122869.2, XM_014169240.2, XM_014169241.2
.....GO:0060282	BP	e	positive regulation of oocyte development	3/1406	6/36174	0.0010728	8	3	1	1	1	0.177807	XM_014125905.2, XM_014155561.2, XM_045688503.1
.......GO:0044330	BP	e	canonical Wnt signaling pathway involved in positive regulation of wound healing	3/1406	6/36174	0.0010728	9	3	1	1	1	0.177807	XM_014122869.2, XM_014169240.2, XM_014169241.2
.......GO:0010754	BP	e	negative regulation of cGMP-mediated signaling	3/1406	6/36174	0.0010728	8	3	1	1	1	0.177807	XM_045702327.1, XM_045704013.1, XM_045710196.1
.......GO:0044329	BP	e	canonical Wnt signaling pathway involved in positive regulation of cell-cell adhesion	3/1406	6/36174	0.0010728	9	3	1	1	1	0.177807	XM_014122869.2, XM_014169240.2, XM_014169241.2
......GO:0008154	BP	e	actin polymerization or depolymerization	16/1406	171/36174	0.00108697	6	16	1	1	1	0.178154	XM_014142504.2, XM_014146970.2, XM_014147917.2, XM_014150371.2, XM_014157531.2, XM_014166237.2, XM_014179843.2, XM_014180556.2, XM_014181500.2, XM_014191839.2, XM_014208117.2, XM_045688313.1, XM_045689123.1, XM_045699589.1, XM_045710279.1, XM_045715652.1
...GO:0007626	BP	e	locomotory behavior	30/1406	412/36174	0.00114363	3	30	1	1	1	0.185382	XM_014125702.2, XM_014128279.2, XM_014131834.2, XM_014132751.2, XM_014134030.2, XM_014134111.2, XM_014134495.2, XM_014139104.2, XM_014144737.2, XM_014150263.2, XM_014156074.2, XM_014162260.2, XM_014163293.2, XM_014175004.2, XM_014192693.2, XM_014196540.2, XM_014197409.2, XM_014215032.2, XM_045688948.1, XM_045695526.1, XM_045696094.1, XM_045696133.1, XM_045696378.1, XM_045699673.1, XM_045702265.1,…
....GO:0046545	BP	e	development of primary female sexual characteristics	4/1406	13/36174	0.00122581	4	4	1	1	1	0.19236	XM_014163781.2, XM_014172864.2, XM_045699542.1, XM_045721438.1
....GO:0007167	BP	e	enzyme-linked receptor protein signaling pathway	71/1406	1246/36174	0.00130853	6	71	1	1	1	0.197546	XM_014127062.2, XM_014127564.2, XM_014131707.2, XM_014132317.2, XM_014136580.2, XM_014137735.2, XM_014139250.2, XM_014140342.2, XM_014143653.2, XM_014143737.2, XM_014144454.2, XM_014144624.2, XM_014152712.2, XM_014155858.2, XM_014156074.2, XM_014159725.2, XM_014163293.2, XM_014164196.2, XM_014164596.2, XM_014165857.2, XM_014166758.2, XM_014166932.2, XM_014168528.2, XM_014172667.2, XM_014172691.2,…
...GO:0035640	BP	e	exploration behavior	8/1406	56/36174	0.00138041	3	8	1	1	1	0.205681	XM_014125702.2, XM_014128698.2, XM_014134030.2, XM_014162260.2, XM_045695526.1, XM_045696133.1, XM_045715929.1, XM_045724752.1
.......GO:0033364	BP	e	mast cell secretory granule organization	2/1406	2/36174	0.00150966	7	2	1	1	1	0.218324	XM_014180120.2, XM_045702248.1
.......GO:1990443	BP	e	peptidyl-threonine autophosphorylation	2/1406	2/36174	0.00150966	9	2	1	1	1	0.218324	XM_014129573.2, XM_014195957.2
....GO:1900383	BP	e	regulation of synaptic plasticity by receptor localization to synapse	2/1406	2/36174	0.00150966	4	2	1	1	1	0.218324	XM_045699996.1, XM_045722208.1
.....GO:0048708	BP	e	astrocyte differentiation	7/1406	45/36174	0.00164299	5	7	1	1	1	0.235299	XM_014122869.2, XM_014127564.2, XM_014135222.2, XM_014135530.1, XM_014168528.2, XM_014169240.2, XM_014169241.2
....GO:0021535	BP	e	cell migration in hindbrain	7/1406	46/36174	0.00187379	4	7	1	1	1	0.258321	XM_014133513.2, XM_014169186.2, XM_014195596.2, XM_045694009.1, XM_045696254.1, XM_045705124.1, XM_045722644.1
.....GO:0045834	BP	e	positive regulation of lipid metabolic process	23/1406	293/36174	0.00193501	6	23	1	1	1	0.26429	XM_014126342.2, XM_014129056.2, XM_014132380.2, XM_014132599.2, XM_014143653.2, XM_014144624.2, XM_014146132.2, XM_014150371.2, XM_014166932.2, XM_014180427.2, XM_014198199.2, XM_014198662.2, XM_014204391.2, XM_045696990.1, XM_045699347.1, XM_045699778.1, XM_045703935.1, XM_045705117.1, XM_045710531.1, XM_045710816.1, XM_045714998.1, XM_045724721.1, XM_045724752.1
......GO:0061041	BP	e	regulation of wound healing	21/1406	264/36174	0.00196592	6	21	1	1	1	0.266048	XM_014146132.2, XM_014148345.2, XM_014152786.2, XM_014154293.2, XM_014159493.2, XM_014192630.2, XM_014201154.2, XM_014201158.2, XM_014204391.2, XM_014214343.2, XM_045689586.1, XM_045694988.1, XM_045697707.1, XM_045702698.1, XM_045705124.1, XM_045708292.1, XM_045710807.1, XM_045715929.1, XM_045719424.1, XM_045722609.1, XM_045724752.1
.....GO:0016322	BP	e	neuron remodeling	6/1406	35/36174	0.00210338	6	6	1	1	1	0.276151	XM_014138623.2, XM_014160719.2, XM_014166932.2, XM_014208288.2, XM_045699173.1, XM_045701055.1
......GO:0065005	BP	e	protein-lipid complex assembly	7/1406	47/36174	0.00212894	6	7	1	1	1	0.276151	XM_014147333.2, XM_014155904.2, XM_014209081.2, XM_045703935.1, XM_045722702.1, XM_045724721.1, XR_001328808.2
......GO:0031345	BP	e	negative regulation of cell projection organization	32/1406	467/36174	0.0022927	6	32	1	1	1	0.289057	XM_014125702.2, XM_014128509.2, XM_014129602.2, XM_014132317.2, XM_014135180.2, XM_014146124.2, XM_014146333.2, XM_014155860.2, XM_014156074.2, XM_014163293.2, XM_014163359.2, XM_014166758.2, XM_014174940.2, XM_014177664.2, XM_014181093.2, XM_014196540.2, XM_014199401.2, XM_014199822.2, XM_014207963.2, XM_014208108.2, XM_014212117.2, XM_014216456.2, XM_045696288.1, XM_045697707.1, XM_045701372.1,…
....GO:0032970	BP	e	regulation of actin filament-based process	55/1406	932/36174	0.00250898	4	55	1	1	1	0.309616	NM_001141375.2, XM_014123366.2, XM_014129040.2, XM_014133569.2, XM_014137545.2, XM_014138965.2, XM_014140342.2, XM_014142504.2, XM_014143653.2, XM_014143737.2, XM_014146132.2, XM_014148345.2, XM_014151788.2, XM_014154852.2, XM_014157531.2, XM_014159493.2, XM_014162232.2, XM_014164596.2, XM_014165857.2, XM_014166237.2, XM_014169568.2, XM_014180319.2, XM_014180556.2, XM_014181500.2, XM_014191839.2,…
.....GO:1903034	BP	e	regulation of response to wounding	25/1406	338/36174	0.00251874	5	25	1	1	1	0.309616	XM_014146132.2, XM_014148345.2, XM_014152786.2, XM_014154293.2, XM_014155860.2, XM_014159493.2, XM_014163293.2, XM_014192630.2, XM_014201154.2, XM_014201158.2, XM_014204391.2, XM_014207963.2, XM_014214343.2, XM_045689586.1, XM_045694988.1, XM_045697707.1, XM_045701372.1, XM_045702698.1, XM_045705124.1, XM_045708292.1, XM_045710807.1, XM_045715929.1, XM_045719424.1, XM_045722609.1, XM_045724752.1
.....GO:0008306	BP	e	associative learning	16/1406	180/36174	0.00263731	7	16	1	1	1	0.315268	XM_014133851.2, XM_014137917.2, XM_014146132.2, XM_014147532.2, XM_014150263.2, XM_014157199.2, XM_014166114.2, XM_014173125.2, XM_014177664.2, XM_014180185.2, XM_014194217.2, XM_014197290.2, XM_045688948.1, XM_045691973.1, XM_045708950.1, XM_045717827.1
.....GO:0031646	BP	e	positive regulation of nervous system process	12/1406	121/36174	0.00269701	6	12	1	1	1	0.315268	XM_014134495.2, XM_014146132.2, XM_014147532.2, XM_014157480.2, XM_014173279.2, XM_014181500.2, XM_045688585.1, XM_045695364.1, XM_045698556.1, XM_045707071.1, XM_045715929.1, XR_006759926.1
.....GO:0051960	BP	e	regulation of nervous system development	61/1406	1062/36174	0.0027361	5	61	1	1	1	0.315268	XM_014124373.2, XM_014127992.2, XM_014128576.2, XM_014128698.2, XM_014129481.2, XM_014133016.2, XM_014133513.2, XM_014135180.2, XM_014135222.2, XM_014135530.1, XM_014135829.2, XM_014146124.2, XM_014146132.2, XM_014146333.2, XM_014147187.2, XM_014155858.2, XM_014155860.2, XM_014156074.2, XM_014157480.2, XM_014161721.2, XM_014163405.2, XM_014174888.2, XM_014174940.2, XM_014177664.2, XM_014181352.2,…
.....GO:0120036	BP	e	plasma membrane bounded cell projection organization	107/1406	2069/36174	0.00275379	5	107	1	1	1	0.315268	NM_001141288.3, NM_001146477.1, XM_014125767.2, XM_014127564.2, XM_014131326.2, XM_014131834.2, XM_014132380.2, XM_014132766.2, XM_014132965.1, XM_014133016.2, XM_014134111.2, XM_014135168.2, XM_014135180.2, XM_014135222.2, XM_014135530.1, XM_014137128.2, XM_014138291.2, XM_014138480.2, XM_014138993.2, XM_014143653.2, XM_014144454.2, XM_014146124.2, XM_014146132.2, XM_014146333.2, XM_014148993.2,…
....GO:0043085	BP	e	positive regulation of catalytic activity	111/1406	2164/36174	0.00282279	4	111	1	1	1	0.315268	NM_001173767.1, XM_014125702.2, XM_014126342.2, XM_014127175.2, XM_014127992.2, XM_014128863.2, XM_014129481.2, XM_014129602.2, XM_014130252.2, XM_014132380.2, XM_014132465.2, XM_014132599.2, XM_014134877.2, XM_014137545.2, XM_014138572.2, XM_014138623.2, XM_014139104.2, XM_014142770.2, XM_014142806.2, XM_014143653.2, XM_014144224.2, XM_014145529.2, XM_014146124.2, XM_014147187.2, XM_014148345.2,…
......GO:0060244	BP	e	negative regulation of cell proliferation involved in contact inhibition	3/1406	8/36174	0.00283279	6	3	1	1	1	0.315268	XM_014163781.2, XM_014172864.2, XM_045699542.1
....GO:0001967	BP	e	suckling behavior	4/1406	16/36174	0.00284256	4	4	1	1	1	0.315268	XM_014135020.2, XM_014163781.2, XM_014172864.2, XM_045699542.1
.....GO:0036152	BP	e	phosphatidylethanolamine acyl-chain remodeling	4/1406	16/36174	0.00284256	8	4	1	1	1	0.315268	XM_014134629.2, XM_014204848.2, XM_045723374.1, XM_045724132.1
.....GO:0045216	BP	e	cell-cell junction organization	33/1406	490/36174	0.00292552	5	33	1	1	1	0.320081	XM_014127175.2, XM_014140868.2, XM_014143737.2, XM_014144454.2, XM_014146440.2, XM_014157181.2, XM_014157480.2, XM_014157864.2, XM_014163293.2, XM_014165857.2, XM_014169186.2, XM_014169568.2, XM_014173115.2, XM_014175660.2, XM_014180561.2, XM_014198497.2, XM_014206164.2, XM_014207963.2, XM_014214343.2, XM_045689586.1, XM_045690242.1, XM_045701278.1, XM_045702265.1, XM_045704559.1, XM_045705124.1,…
......GO:0010752	BP	e	regulation of cGMP-mediated signaling	5/1406	26/36174	0.00292936	7	5	1	1	1	0.320081	XM_014143653.2, XM_014203532.2, XM_045702327.1, XM_045704013.1, XM_045710196.1
...GO:0045185	BP	e	maintenance of protein location	16/1406	184/36174	0.00298702	3	16	1	1	1	0.323981	XM_014132275.2, XM_014135237.2, XM_014137591.2, XM_014142504.2, XM_014148716.2, XM_014166237.2, XM_014170942.2, XM_014180120.2, XM_014197240.2, XM_014207963.2, XM_014216250.2, XM_045691159.1, XM_045692133.1, XM_045700558.1, XM_045710464.1, XM_045723661.1
......GO:1902036	BP	e	regulation of hematopoietic stem cell differentiation	7/1406	50/36174	0.00305731	6	7	1	1	1	0.329185	XM_014124373.2, XM_014129056.2, XM_014157890.2, XM_014157892.2, XM_014197230.2, XM_045705479.1, XM_045720144.1
.....GO:0016339	BP	e	calcium-dependent cell-cell adhesion via plasma membrane cell adhesion molecules	9/1406	78/36174	0.00323908	5	9	1	1	1	0.34623	NM_001146487.1, XM_014125767.2, XM_014140868.2, XM_014148993.2, XM_014157864.2, XM_014180561.2, XM_045687945.1, XM_045690242.1, XM_045700299.1
.......GO:0030833	BP	e	regulation of actin filament polymerization	24/1406	324/36174	0.00329321	10	24	1	1	1	0.346987	NM_001141375.2, XM_014129040.2, XM_014137545.2, XM_014142504.2, XM_014143653.2, XM_014146132.2, XM_014151788.2, XM_014154852.2, XM_014157531.2, XM_014159493.2, XM_014162232.2, XM_014164596.2, XM_014166237.2, XM_014180556.2, XM_014191839.2, XM_014197240.2, XM_014208117.2, XM_045693719.1, XM_045694693.1, XM_045701278.1, XM_045702855.1, XM_045720655.1, XM_045724752.1, XM_045724809.1
....GO:0030030	BP	e	cell projection organization	128/1406	2554/36174	0.00342932	4	128	1	1	1	0.356238	NM_001140289.1, NM_001141288.3, NM_001146477.1, XM_014125702.2, XM_014125767.2, XM_014127564.2, XM_014127992.2, XM_014129481.2, XM_014131326.2, XM_014131834.2, XM_014132380.2, XM_014132766.2, XM_014132965.1, XM_014133016.2, XM_014134111.2, XM_014135168.2, XM_014135180.2, XM_014135222.2, XM_014135530.1, XM_014136991.2, XM_014137128.2, XM_014138291.2, XM_014138480.2, XM_014138993.2, XM_014142504.2,…
....GO:0033631	BP	e	cell-cell adhesion mediated by integrin	4/1406	17/36174	0.00360382	4	4	1	1	1	0.362903	XM_014122869.2, XM_014169240.2, XM_014169241.2, XM_045716463.1
......GO:0010887	BP	e	negative regulation of cholesterol storage	4/1406	17/36174	0.00360382	7	4	1	1	1	0.362903	XM_014126342.2, XM_014155904.2, XM_045705117.1, XM_045722702.1
.....GO:0036151	BP	e	phosphatidylcholine acyl-chain remodeling	4/1406	17/36174	0.00360382	8	4	1	1	1	0.362903	XM_014126342.2, XM_014134629.2, XM_014204848.2, XM_045723374.1
......GO:0031175	BP	e	neuron projection development	69/1406	1251/36174	0.00361648	6	69	1	1	1	0.362903	XM_014125767.2, XM_014131326.2, XM_014131834.2, XM_014132766.2, XM_014133016.2, XM_014134111.2, XM_014135168.2, XM_014135180.2, XM_014135222.2, XM_014135530.1, XM_014138291.2, XM_014143653.2, XM_014144454.2, XM_014146333.2, XM_014151337.2, XM_014156074.2, XM_014157181.2, XM_014157711.2, XM_014158868.2, XM_014160213.2, XM_014163293.2, XM_014163405.2, XM_014166099.2, XM_014166932.2, XM_014169186.2,…
......GO:0030336	BP	e	negative regulation of cell migration	38/1406	601/36174	0.00376742	6	38	1	1	1	0.370488	XM_014123366.2, XM_014123584.2, XM_014128357.2, XM_014128653.2, XM_014132317.2, XM_014132863.2, XM_014142692.2, XM_014152786.2, XM_014153126.2, XM_014154293.2, XM_014163293.2, XM_014163781.2, XM_014164196.2, XM_014166724.2, XM_014166758.2, XM_014167077.2, XM_014172864.2, XM_014180152.2, XM_045690197.1, XM_045691505.1, XM_045691507.1, XM_045691851.1, XM_045693539.1, XM_045694929.1, XM_045694988.1,…
.......GO:0046068	BP	e	cGMP metabolic process	7/1406	52/36174	0.00382954	10	7	1	1	1	0.373038	XM_014131834.2, XM_014134111.2, XM_014137735.2, XM_014155561.2, XM_045702327.1, XM_045704013.1, XM_045710196.1
.....GO:0007169	BP	e	transmembrane receptor protein tyrosine kinase signaling pathway	53/1406	905/36174	0.00384393	7	53	1	1	1	0.373038	XM_014127564.2, XM_014131707.2, XM_014132317.2, XM_014139250.2, XM_014143653.2, XM_014144454.2, XM_014144624.2, XM_014156074.2, XM_014159725.2, XM_014163293.2, XM_014164596.2, XM_014165857.2, XM_014166758.2, XM_014166932.2, XM_014172667.2, XM_014172691.2, XM_014180363.2, XM_014196310.2, XM_014196540.2, XM_014197230.2, XM_014198662.2, XM_014198929.2, XM_014198977.2, XM_014204391.2, XM_014213496.2,…
.......GO:0043552	BP	e	positive regulation of phosphatidylinositol 3-kinase activity	8/1406	66/36174	0.00397106	11	8	1	1	1	0.38181	XM_014132380.2, XM_014132599.2, XM_014143653.2, XM_014166932.2, XM_014204391.2, XM_045699347.1, XM_045710531.1, XM_045710816.1
.....GO:0030832	BP	e	regulation of actin filament length	26/1406	371/36174	0.00408374	8	26	1	1	1	0.385282	NM_001141375.2, XM_014129040.2, XM_014137545.2, XM_014142504.2, XM_014143653.2, XM_014146132.2, XM_014151788.2, XM_014154852.2, XM_014157531.2, XM_014159493.2, XM_014162232.2, XM_014164596.2, XM_014166237.2, XM_014180556.2, XM_014191839.2, XM_014197240.2, XM_014208117.2, XM_045693719.1, XM_045694693.1, XM_045701278.1, XM_045702855.1, XM_045710701.1, XM_045720655.1, XM_045724752.1, XM_045724809.1,…
......GO:0010738	BP	e	regulation of protein kinase A signaling	5/1406	28/36174	0.00410455	7	5	1	1	1	0.385282	NM_001126230.1, XM_014125702.2, XM_014181359.2, XM_014205623.2, XM_045710196.1
.....GO:1902068	BP	e	regulation of sphingolipid mediated signaling pathway	3/1406	9/36174	0.00412681	6	3	1	1	1	0.385282	XM_014122869.2, XM_014169240.2, XM_014169241.2
....GO:1905879	BP	e	regulation of oogenesis	3/1406	9/36174	0.00412681	6	3	1	1	1	0.385282	XM_014125905.2, XM_014155561.2, XM_045688503.1
......GO:0043278	BP	e	response to morphine	6/1406	40/36174	0.00421891	7	6	1	1	1	0.389097	XM_014139104.2, XM_014146132.2, XM_014160206.2, XM_014179843.2, XM_045713256.1, XM_045724752.1
..GO:0048646	BP	e	anatomical structure formation involved in morphogenesis	99/1406	1916/36174	0.00422043	2	99	1	1	1	0.389097	NM_001139559.1, NM_001146436.1, XM_014127564.2, XM_014128357.2, XM_014129602.2, XM_014132380.2, XM_014132465.2, XM_014132747.2, XM_014132751.2, XM_014132760.2, XM_014133513.2, XM_014137400.2, XM_014140342.2, XM_014140499.2, XM_014143653.2, XM_014145020.2, XM_014147549.2, XM_014147751.2, XM_014148716.2, XM_014148993.2, XM_014149409.2, XM_014153138.2, XM_014157864.2, XM_014158868.2, XM_014159725.2,…
.....GO:1903035	BP	e	negative regulation of response to wounding	15/1406	173/36174	0.00424697	6	15	1	1	1	0.389112	XM_014152786.2, XM_014154293.2, XM_014155860.2, XM_014163293.2, XM_014192630.2, XM_014201158.2, XM_014204391.2, XM_045689586.1, XM_045694988.1, XM_045701372.1, XM_045708292.1, XM_045710807.1, XM_045715929.1, XM_045719424.1, XM_045722609.1
......GO:0097581	BP	e	lamellipodium organization	11/1406	112/36174	0.00428901	6	11	1	1	1	0.389855	XM_014132380.2, XM_014148993.2, XM_014164596.2, XM_014164690.2, XM_014165855.2, XM_014181500.2, XM_045691159.1, XM_045694693.1, XM_045696626.1, XM_045702855.1, XM_045710531.1
....GO:0051336	BP	e	regulation of hydrolase activity	92/1406	1758/36174	0.00430794	4	92	1	1	1	0.389855	NM_001173767.1, XM_014125702.2, XM_014126342.2, XM_014127992.2, XM_014129481.2, XM_014129573.2, XM_014129602.2, XM_014130252.2, XM_014132380.2, XM_014132465.2, XM_014133513.2, XM_014134877.2, XM_014138623.2, XM_014142770.2, XM_014142806.2, XM_014143653.2, XM_014144624.2, XM_014146124.2, XM_014146132.2, XM_014147187.2, XM_014148345.2, XM_014151788.2, XM_014151791.2, XM_014152781.2, XM_014152784.2,…
.....GO:0048785	BP	e	hatching gland development	2/1406	3/36174	0.0044118	5	2	1	1	1	0.39682	XM_014215099.2, XM_014215101.2
.......GO:0046069	BP	e	cGMP catabolic process	4/1406	18/36174	0.00449235	11	4	1	1	1	0.399197	XM_014155561.2, XM_045702327.1, XM_045704013.1, XM_045710196.1
.....GO:0021934	BP	e	hindbrain tangential cell migration	4/1406	18/36174	0.00449235	5	4	1	1	1	0.399197	XM_014133513.2, XM_045694009.1, XM_045696254.1, XM_045705124.1
....GO:0009966	BP	e	regulation of signal transduction	278/1406	6123/36174	0.00463262	5	278	1	1	1	0.409197	NM_001123633.1, NM_001126230.1, NM_001140289.1, NM_001141584.1, NM_001146436.1, NM_001173605.1, NM_001173864.1, XM_014122869.2, XM_014123584.2, XM_014124373.2, XM_014125082.2, XM_014125702.2, XM_014125905.2, XM_014126342.2, XM_014127062.2, XM_014127175.2, XM_014127564.2, XM_014127992.2, XM_014128653.2, XM_014128863.2, XM_014129573.2, XM_014129602.2, XM_014129605.2, XM_014129868.2, XM_014130095.2,…
...GO:0051014	BP	e	actin filament severing	6/1406	41/36174	0.00478248	3	6	1	1	1	0.417434	XM_014142504.2, XM_014157531.2, XM_014180556.2, XM_014191839.2, XM_014208117.2, XM_045691851.1
.......GO:0046037	BP	e	GMP metabolic process	6/1406	41/36174	0.00478248	10	6	1	1	1	0.417434	XM_014135323.2, XM_014153933.2, XM_014178218.2, XM_045698499.1, XM_045698500.1, XM_045704013.1
.....GO:0006487	BP	e	protein N-linked glycosylation	12/1406	130/36174	0.00484126	7	12	1	1	1	0.420079	NM_001173641.1, XM_014126097.2, XM_014131445.1, XM_014142627.2, XM_014166496.2, XM_014173383.2, XM_014176958.2, XM_014181747.2, XM_045690170.1, XM_045700010.1, XM_045719365.1, XM_045722211.1
.......GO:0030032	BP	e	lamellipodium assembly	9/1406	83/36174	0.0049177	7	9	1	1	1	0.424216	XM_014132380.2, XM_014148993.2, XM_014164596.2, XM_014164690.2, XM_014181500.2, XM_045691159.1, XM_045694693.1, XM_045702855.1, XM_045710531.1
.....GO:1902903	BP	e	regulation of supramolecular fiber organization	52/1406	900/36174	0.00497861	5	52	1	1	1	0.425494	NM_001141375.2, XM_014123366.2, XM_014128509.2, XM_014129040.2, XM_014133569.2, XM_014137545.2, XM_014138742.2, XM_014138965.2, XM_014140342.2, XM_014142504.2, XM_014143653.2, XM_014143737.2, XM_014146132.2, XM_014151788.2, XM_014154852.2, XM_014157531.2, XM_014159493.2, XM_014162232.2, XM_014164596.2, XM_014164690.2, XM_014165857.2, XM_014166237.2, XM_014169568.2, XM_014180556.2, XM_014181500.2,…
....GO:0050890	BP	e	cognition	37/1406	592/36174	0.0049902	4	37	1	1	1	0.425494	XM_014128698.2, XM_014129481.2, XM_014132751.2, XM_014133851.2, XM_014134495.2, XM_014137917.2, XM_014139104.2, XM_014144737.2, XM_014146132.2, XM_014147532.2, XM_014150263.2, XM_014150371.2, XM_014157199.2, XM_014166114.2, XM_014173125.2, XM_014177664.2, XM_014179843.2, XM_014180185.2, XM_014181747.2, XM_014192693.2, XM_014194217.2, XM_014197290.2, XM_014199401.2, XM_014205411.2, XM_045688948.1,…
.....GO:0050807	BP	e	regulation of synapse organization	35/1406	551/36174	0.00509428	5	35	1	1	1	0.431547	XM_014125702.2, XM_014127992.2, XM_014128576.2, XM_014128659.2, XM_014129481.2, XM_014133016.2, XM_014138300.2, XM_014146124.2, XM_014150371.2, XM_014155858.2, XM_014160213.2, XM_014163293.2, XM_014166752.2, XM_014173125.2, XM_014173279.2, XM_014174940.2, XM_014180120.2, XM_014195596.2, XM_014197240.2, XM_014198929.2, XM_014198977.2, XM_014215084.2, XM_045688948.1, XM_045692970.1, XM_045694009.1,…
......GO:0046777	BP	e	protein autophosphorylation	27/1406	391/36174	0.0051197	7	27	1	1	1	0.431547	XM_014125702.2, XM_014127175.2, XM_014127992.2, XM_014129573.2, XM_014140342.2, XM_014143653.2, XM_014146132.2, XM_014157890.2, XM_014157892.2, XM_014160111.2, XM_014163293.2, XM_014166932.2, XM_014168528.2, XM_014169568.2, XM_014191036.2, XM_014195957.2, XM_014213496.2, XM_045694009.1, XM_045697707.1, XM_045699347.1, XM_045710816.1, XM_045717811.1, XM_045719641.1, XM_045719990.1, XR_001319215.2,…
..GO:0048856	BP	e	anatomical structure development	312/1406	6967/36174	0.00518346	2	312	1	1	1	0.434439	NM_001123534.1, NM_001139559.1, NM_001139833.1, NM_001140645.2, NM_001141288.3, NM_001141718.1, NM_001146436.1, NM_001173689.1, XM_014122869.2, XM_014124244.2, XM_014125447.2, XM_014125702.2, XM_014125767.2, XM_014127175.2, XM_014127564.2, XM_014127730.2, XM_014127974.2, XM_014128127.2, XM_014129056.2, XM_014129481.2, XM_014129573.2, XM_014130556.2, XM_014130797.2, XM_014131410.2, XM_014131707.2,…
.....GO:0014072	BP	e	response to isoquinoline alkaloid	6/1406	42/36174	0.00539946	6	6	1	1	1	0.449986	XM_014139104.2, XM_014146132.2, XM_014160206.2, XM_014179843.2, XM_045713256.1, XM_045724752.1
....GO:0048332	BP	e	mesoderm morphogenesis	4/1406	19/36174	0.00551724	4	4	1	1	1	0.452138	XM_014161733.2, XM_014169186.2, XM_045689586.1, XM_045708292.1
......GO:1903689	BP	e	regulation of wound healing, spreading of epidermal cells	4/1406	19/36174	0.00551724	7	4	1	1	1	0.452138	XM_014146132.2, XM_045694988.1, XM_045702698.1, XM_045710807.1
....GO:0016198	BP	e	axon choice point recognition	4/1406	19/36174	0.00551724	4	4	1	1	1	0.452138	XM_014156074.2, XM_014163405.2, XM_014196540.2, XM_014197616.2
.......GO:0006816	BP	e	calcium ion transport	31/1406	476/36174	0.00558291	7	31	1	1	1	0.454992	XM_014127992.2, XM_014129061.2, XM_014131834.2, XM_014134111.2, XM_014151600.2, XM_014157973.2, XM_014181359.2, XM_014203061.2, XM_014206223.2, XM_014206239.2, XM_014207963.2, XM_014209655.2, XM_045690511.1, XM_045691505.1, XM_045691506.1, XM_045691507.1, XM_045691870.1, XM_045695526.1, XM_045695565.1, XM_045696517.1, XM_045697033.1, XM_045697089.1, XM_045702319.1, XM_045705260.1, XM_045710275.1,…
.....GO:0032330	BP	e	regulation of chondrocyte differentiation	11/1406	117/36174	0.00595766	6	11	1	1	1	0.482865	XM_014127564.2, XM_014134629.2, XM_014140342.2, XM_014142504.2, XM_014161686.2, XM_014178624.2, XM_014204848.2, XM_045689586.1, XM_045704761.1, XM_045708292.1, XM_045723374.1
......GO:0034332	BP	e	adherens junction organization	12/1406	134/36174	0.00615198	6	12	1	1	1	0.488439	XM_014127175.2, XM_014140868.2, XM_014157864.2, XM_014163293.2, XM_014165857.2, XM_014169186.2, XM_014169568.2, XM_014175660.2, XM_014180561.2, XM_045690242.1, XM_045717727.1, XM_045719319.1
.....GO:0048639	BP	e	positive regulation of developmental growth	25/1406	366/36174	0.00619099	5	25	1	1	1	0.488439	XM_014129481.2, XM_014135829.2, XM_014146124.2, XM_014146132.2, XM_014150371.2, XM_014151600.2, XM_014161721.2, XM_014176998.2, XM_014180240.2, XM_014197240.2, XM_014197409.2, XM_014204663.2, XM_045691870.1, XM_045692916.1, XM_045695876.1, XM_045696288.1, XM_045696439.1, XM_045699347.1, XM_045702273.1, XM_045705260.1, XM_045706116.1, XM_045709314.1, XM_045710701.1, XM_045720583.1, XM_045724821.1
......GO:0008064	BP	e	regulation of actin polymerization or depolymerization	25/1406	366/36174	0.00619099	9	25	1	1	1	0.488439	NM_001141375.2, XM_014129040.2, XM_014137545.2, XM_014142504.2, XM_014143653.2, XM_014146132.2, XM_014151788.2, XM_014154852.2, XM_014157531.2, XM_014159493.2, XM_014162232.2, XM_014164596.2, XM_014166237.2, XM_014180556.2, XM_014191839.2, XM_014197240.2, XM_014208117.2, XM_045693719.1, XM_045694693.1, XM_045701278.1, XM_045702855.1, XM_045710701.1, XM_045720655.1, XM_045724752.1, XM_045724809.1
......GO:0090218	BP	e	positive regulation of lipid kinase activity	8/1406	71/36174	0.0062094	10	8	1	1	1	0.488439	XM_014132380.2, XM_014132599.2, XM_014143653.2, XM_014166932.2, XM_014204391.2, XM_045699347.1, XM_045710531.1, XM_045710816.1
.GO:0009987	BP	e	cellular process	1177/1406	29276/36174	0.00622511	1	1177	1	1	1	0.488439	NM_001123534.1, NM_001123565.1, NM_001123633.1, NM_001123658.1, NM_001123684.1, NM_001123698.1, NM_001126230.1, NM_001139559.1, NM_001139732.1, NM_001139817.1, NM_001139833.1, NM_001139869.1, NM_001140197.1, NM_001140289.1, NM_001140387.1, NM_001140397.1, NM_001140418.1, NM_001140540.1, NM_001140608.2, NM_001140645.2, NM_001140660.1, NM_001141009.1, NM_001141288.3, NM_001141375.2, NM_001141584.1,…
...GO:0007611	BP	e	learning or memory	34/1406	538/36174	0.00649849	5	34	1	1	1	0.501881	XM_014128698.2, XM_014129481.2, XM_014132751.2, XM_014133851.2, XM_014134495.2, XM_014137917.2, XM_014139104.2, XM_014144737.2, XM_014146132.2, XM_014147532.2, XM_014150263.2, XM_014150371.2, XM_014157199.2, XM_014166114.2, XM_014173125.2, XM_014177664.2, XM_014179843.2, XM_014180185.2, XM_014192693.2, XM_014194217.2, XM_014197290.2, XM_014199401.2, XM_014205411.2, XM_045688948.1, XM_045691973.1,…
.....GO:0043271	BP	e	negative regulation of ion transport	22/1406	307/36174	0.00667141	6	22	1	1	1	0.502139	NM_001140660.1, NM_001173689.1, XM_014134495.2, XM_014138623.2, XM_014143653.2, XM_014146132.2, XM_014147532.2, XM_014150371.2, XM_014160719.2, XM_014180470.2, XM_014200628.2, XM_014214047.2, XM_045696517.1, XM_045704032.1, XM_045705124.1, XM_045708950.1, XM_045711238.1, XM_045715929.1, XM_045716299.1, XM_045716647.1, XM_045724752.1, XR_006758514.1
......GO:0036507	BP	e	protein demannosylation	4/1406	20/36174	0.00668711	7	4	1	1	1	0.502139	XM_014142627.2, XM_014166496.2, XM_014173383.2, XM_014174072.2
.......GO:0036508	BP	e	protein alpha-1,2-demannosylation	4/1406	20/36174	0.00668711	8	4	1	1	1	0.502139	XM_014142627.2, XM_014166496.2, XM_014173383.2, XM_014174072.2
...GO:0045137	BP	e	development of primary sexual characteristics	4/1406	20/36174	0.00668711	3	4	1	1	1	0.502139	XM_014163781.2, XM_014172864.2, XM_045699542.1, XM_045721438.1
..GO:0051235	BP	e	maintenance of location	20/1406	273/36174	0.00670607	2	20	1	1	1	0.502139	XM_014132275.2, XM_014135237.2, XM_014137591.2, XM_014142504.2, XM_014148716.2, XM_014164196.2, XM_014166237.2, XM_014170942.2, XM_014180120.2, XM_014197240.2, XM_014204667.2, XM_014207963.2, XM_014216250.2, XM_045691159.1, XM_045692133.1, XM_045699778.1, XM_045700558.1, XM_045710464.1, XM_045720583.1, XM_045723661.1
......GO:0098703	BP	e	calcium ion import across plasma membrane	6/1406	44/36174	0.00680495	10	6	1	1	1	0.504422	XM_014206223.2, XM_014206239.2, XM_045691507.1, XM_045697089.1, XM_045723570.1, XR_006761190.1
...GO:0016477	BP	e	cell migration	100/1406	1973/36174	0.00692832	3	100	1	1	1	0.510999	NM_001123534.1, NM_001141375.2, XM_014125702.2, XM_014127564.2, XM_014128127.2, XM_014128700.2, XM_014128863.2, XM_014129602.2, XM_014132380.2, XM_014133513.2, XM_014133745.2, XM_014135168.2, XM_014135180.2, XM_014136991.2, XM_014140342.2, XM_014143653.2, XM_014144454.2, XM_014146333.2, XM_014147187.2, XM_014147370.2, XM_014148993.2, XM_014150821.2, XM_014152946.2, XM_014154293.2, XM_014157864.2,…
...GO:0043413	BP	e	macromolecule glycosylation	30/1406	461/36174	0.00701339	5	30	1	1	1	0.512151	NM_001173641.1, XM_014126097.2, XM_014126255.2, XM_014131326.2, XM_014131445.1, XM_014132760.2, XM_014135856.2, XM_014142627.2, XM_014144454.2, XM_014147822.2, XM_014153132.2, XM_014157917.2, XM_014165980.2, XM_014166496.2, XM_014173383.2, XM_014174072.2, XM_014176958.2, XM_014177592.2, XM_014181747.2, XM_014214682.2, XM_045690170.1, XM_045691013.1, XM_045693487.1, XM_045693903.1, XM_045694884.1,…
....GO:0006486	BP	e	protein glycosylation	30/1406	461/36174	0.00701339	6	30	1	1	1	0.512151	NM_001173641.1, XM_014126097.2, XM_014126255.2, XM_014131326.2, XM_014131445.1, XM_014132760.2, XM_014135856.2, XM_014142627.2, XM_014144454.2, XM_014147822.2, XM_014153132.2, XM_014157917.2, XM_014165980.2, XM_014166496.2, XM_014173383.2, XM_014174072.2, XM_014176958.2, XM_014177592.2, XM_014181747.2, XM_014214682.2, XM_045690170.1, XM_045691013.1, XM_045693487.1, XM_045693903.1, XM_045694884.1,…
......GO:0050772	BP	e	positive regulation of axonogenesis	17/1406	219/36174	0.00716364	9	17	1	1	1	0.515847	XM_014129481.2, XM_014133016.2, XM_014133513.2, XM_014135829.2, XM_014147187.2, XM_014161721.2, XM_014163405.2, XM_014197240.2, XM_014197409.2, XM_014197616.2, XM_045696254.1, XM_045696288.1, XM_045702273.1, XM_045706116.1, XM_045709314.1, XM_045710701.1, XM_045724821.1
....GO:0007229	BP	e	integrin-mediated signaling pathway	15/1406	187/36174	0.00717444	6	15	1	1	1	0.515847	XM_014122869.2, XM_014127564.2, XM_014129062.2, XM_014143653.2, XM_014169240.2, XM_014169241.2, XM_014175660.2, XM_014192622.2, XM_045694917.1, XM_045697707.1, XM_045706116.1, XM_045707071.1, XM_045710531.1, XM_045723545.1, XM_045724815.1
....GO:0007159	BP	e	leukocyte cell-cell adhesion	9/1406	88/36174	0.00720388	4	9	1	1	1	0.515847	NM_001146487.1, XM_014129062.2, XM_014144454.2, XM_014204663.2, XM_014213326.2, XM_045687945.1, XM_045690619.1, XM_045713394.1, XM_045720034.1
...GO:0050793	BP	e	regulation of developmental process	237/1406	5186/36174	0.00735352	3	237	1	1	1	0.519342	NM_001123698.1, NM_001140034.1, NM_001141009.1, NM_001320018.1, XM_014123366.2, XM_014124373.2, XM_014125702.2, XM_014125743.2, XM_014125905.2, XM_014127564.2, XM_014127992.2, XM_014128279.2, XM_014128576.2, XM_014128659.2, XM_014128698.2, XM_014129040.2, XM_014129056.2, XM_014129481.2, XM_014129605.2, XM_014130021.2, XM_014131309.2, XM_014132751.2, XM_014132800.2, XM_014133016.2, XM_014133513.2,…
.....GO:0008277	BP	e	regulation of G protein-coupled receptor signaling pathway	17/1406	220/36174	0.00735831	6	17	1	1	1	0.519342	XM_014129573.2, XM_014147532.2, XM_014157918.2, XM_014169073.2, XM_014179843.2, XM_014180240.2, XM_014181359.2, XM_014195957.2, XM_014198062.2, XM_014198676.2, XM_045691505.1, XM_045691507.1, XM_045695876.1, XM_045710196.1, XM_045716299.1, XM_045718792.1, XM_045723570.1
......GO:1903959	BP	e	regulation of anion transmembrane transport	6/1406	45/36174	0.0075991	7	6	1	1	1	0.521811	XM_014146132.2, XM_014191036.2, XM_014214047.2, XM_045699497.1, XM_045716299.1, XM_045716647.1
.....GO:0006491	BP	e	N-glycan processing	6/1406	45/36174	0.0075991	6	6	1	1	1	0.521811	NM_001173641.1, XM_014142627.2, XM_014166496.2, XM_014174072.2, XM_045721341.1, XM_045724131.1
......GO:0099557	BP	e	trans-synaptic signaling by trans-synaptic complex, modulating synaptic transmission	3/1406	11/36174	0.00764745	7	3	1	1	1	0.521811	XM_014156074.2, XM_014196540.2, XM_045705124.1
.......GO:0010729	BP	e	positive regulation of hydrogen peroxide biosynthetic process	3/1406	11/36174	0.00764745	8	3	1	1	1	0.521811	XM_014202677.2, XM_045723140.1, XM_045723142.1
.......GO:0002841	BP	e	negative regulation of T cell mediated immune response to tumor cell	3/1406	11/36174	0.00764745	9	3	1	1	1	0.521811	NM_001123565.1, NM_001123684.1, XM_014151584.2
......GO:0031666	BP	e	positive regulation of lipopolysaccharide-mediated signaling pathway	3/1406	11/36174	0.00764745	7	3	1	1	1	0.521811	XM_045695894.1, XM_045701943.1, XM_045718792.1
.....GO:0051129	BP	e	negative regulation of cellular component organization	79/1406	1506/36174	0.00773257	5	79	1	1	1	0.521811	XM_014123366.2, XM_014125702.2, XM_014126342.2, XM_014128509.2, XM_014129481.2, XM_014129602.2, XM_014132317.2, XM_014135180.2, XM_014138043.2, XM_014138965.2, XM_014142504.2, XM_014144624.2, XM_014146124.2, XM_014146333.2, XM_014151788.2, XM_014154293.2, XM_014154852.2, XM_014155860.2, XM_014156074.2, XM_014157531.2, XM_014158993.2, XM_014159493.2, XM_014162232.2, XM_014163293.2, XM_014163359.2,…
......GO:0043949	BP	e	regulation of cAMP-mediated signaling	9/1406	89/36174	0.00774515	7	9	1	1	1	0.521811	XM_014125082.2, XM_014125905.2, XM_014147532.2, XM_014180240.2, XM_014203532.2, XM_045688503.1, XM_045704013.1, XM_045710196.1, XM_045714366.1
......GO:0045773	BP	e	positive regulation of axon extension	10/1406	105/36174	0.00780334	10	10	1	1	1	0.521811	XM_014135829.2, XM_014161721.2, XM_014197240.2, XM_014197409.2, XM_045696288.1, XM_045702273.1, XM_045706116.1, XM_045709314.1, XM_045710701.1, XM_045724821.1
..GO:0048870	BP	e	cell motility	107/1406	2144/36174	0.00798334	2	107	1	1	1	0.521811	NM_001123534.1, NM_001141375.2, XM_014125702.2, XM_014127564.2, XM_014128127.2, XM_014128700.2, XM_014128863.2, XM_014129061.2, XM_014129602.2, XM_014132380.2, XM_014133513.2, XM_014133745.2, XM_014135168.2, XM_014135180.2, XM_014136991.2, XM_014140342.2, XM_014143653.2, XM_014144454.2, XM_014146333.2, XM_014147187.2, XM_014147370.2, XM_014148993.2, XM_014150821.2, XM_014152946.2, XM_014154293.2,…
...GO:0001525	BP	e	angiogenesis	42/1406	715/36174	0.00809916	3	42	1	1	1	0.521811	NM_001139559.1, XM_014128357.2, XM_014129602.2, XM_014132380.2, XM_014132760.2, XM_014140342.2, XM_014143653.2, XM_014145020.2, XM_014147549.2, XM_014147751.2, XM_014148993.2, XM_014153138.2, XM_014159725.2, XM_014161686.2, XM_014172691.2, XM_014180039.2, XM_014192622.2, XM_014198662.2, XM_014198698.2, XM_014201158.2, XM_014201308.2, XM_014207963.2, XM_014210877.2, XM_014213496.2, XM_045688594.1,…
.......GO:0070372	BP	e	regulation of ERK1 and ERK2 cascade	33/1406	523/36174	0.00818177	8	33	1	1	1	0.521811	NM_001126230.1, NM_001141584.1, XM_014127175.2, XM_014127564.2, XM_014131309.2, XM_014143653.2, XM_014148345.2, XM_014163293.2, XM_014168528.2, XM_014181359.2, XM_014197230.2, XM_014201154.2, XM_014204391.2, XM_014204663.2, XM_014205623.2, XM_014213326.2, XM_014213496.2, XM_045688369.1, XM_045694009.1, XM_045699347.1, XM_045699497.1, XM_045699546.1, XM_045705124.1, XM_045706116.1, XM_045710566.1,…
.....GO:0007157	BP	e	heterophilic cell-cell adhesion via plasma membrane cell adhesion molecules	13/1406	149/36174	0.00823567	5	13	1	1	1	0.521811	XM_014133016.2, XM_014133564.2, XM_014137545.2, XM_014155858.2, XM_045687945.1, XM_045690242.1, XM_045690619.1, XM_045692301.1, XM_045707597.1, XM_045707607.1, XM_045713394.1, XM_045722707.1, XM_045723875.1
...GO:0033627	BP	e	cell adhesion mediated by integrin	9/1406	90/36174	0.00831686	3	9	1	1	1	0.521811	XM_014122869.2, XM_014144454.2, XM_014169240.2, XM_014169241.2, XM_014192622.2, XM_045694917.1, XM_045707071.1, XM_045716463.1, XM_045724815.1
....GO:0006851	BP	e	mitochondrial calcium ion transmembrane transport	5/1406	33/36174	0.00844778	9	5	1	1	1	0.521811	XM_014157973.2, XM_014209655.2, XM_045702319.1, XM_045710275.1, XM_045723821.1
........GO:0051560	BP	e	mitochondrial calcium ion homeostasis	6/1406	46/36174	0.0084579	10	6	1	1	1	0.521811	XM_014157973.2, XM_014209655.2, XM_045702319.1, XM_045710275.1, XM_045723821.1, XM_045724752.1
.......GO:1903691	BP	e	positive regulation of wound healing, spreading of epidermal cells	2/1406	4/36174	0.00859603	8	2	1	1	1	0.521811	XM_014146132.2, XM_045702698.1
.......GO:2000283	BP	e	negative regulation of cellular amino acid biosynthetic process	2/1406	4/36174	0.00859603	8	2	1	1	1	0.521811	XM_045691505.1, XM_045691507.1
......GO:0033241	BP	e	regulation of cellular amine catabolic process	2/1406	4/36174	0.00859603	6	2	1	1	1	0.521811	XM_045691505.1, XM_045691507.1
.....GO:0060364	BP	e	frontal suture morphogenesis	2/1406	4/36174	0.00859603	5	2	1	1	1	0.521811	XM_014143737.2, XM_014206164.2
.......GO:1905597	BP	e	positive regulation of low-density lipoprotein particle receptor binding	2/1406	4/36174	0.00859603	7	2	1	1	1	0.521811	XM_014201158.2, XM_045688594.1
.......GO:0033242	BP	e	negative regulation of cellular amine catabolic process	2/1406	4/36174	0.00859603	7	2	1	1	1	0.521811	XM_045691505.1, XM_045691507.1
.......GO:1900081	BP	e	regulation of arginine catabolic process	2/1406	4/36174	0.00859603	9	2	1	1	1	0.521811	XM_045691505.1, XM_045691507.1
......GO:2000282	BP	e	regulation of cellular amino acid biosynthetic process	2/1406	4/36174	0.00859603	7	2	1	1	1	0.521811	XM_045691505.1, XM_045691507.1
........GO:0070983	BP	e	dendrite guidance	2/1406	4/36174	0.00859603	8	2	1	1	1	0.521811	XM_045722707.1, XM_045723875.1
...GO:0042704	BP	e	uterine wall breakdown	2/1406	4/36174	0.00859603	3	2	1	1	1	0.521811	XM_014143737.2, XM_014206164.2
.......GO:1905035	BP	e	negative regulation of antifungal innate immune response	2/1406	4/36174	0.00859603	8	2	1	1	1	0.521811	XM_014147079.2, XM_014152712.2
......GO:1905595	BP	e	regulation of low-density lipoprotein particle receptor binding	2/1406	4/36174	0.00859603	6	2	1	1	1	0.521811	XM_014201158.2, XM_045688594.1
........GO:1903249	BP	e	negative regulation of citrulline biosynthetic process	2/1406	4/36174	0.00859603	9	2	1	1	1	0.521811	XM_045691505.1, XM_045691507.1
.....GO:0038018	BP	e	Wnt receptor catabolic process	2/1406	4/36174	0.00859603	7	2	1	1	1	0.521811	XM_045693380.1, XM_045717401.1
.......GO:1900082	BP	e	negative regulation of arginine catabolic process	2/1406	4/36174	0.00859603	10	2	1	1	1	0.521811	XM_045691505.1, XM_045691507.1
....GO:0098736	BP	e	negative regulation of the force of heart contraction	2/1406	4/36174	0.00859603	8	2	1	1	1	0.521811	XM_045691505.1, XM_045691507.1
.......GO:1903248	BP	e	regulation of citrulline biosynthetic process	2/1406	4/36174	0.00859603	8	2	1	1	1	0.521811	XM_045691505.1, XM_045691507.1
.......GO:0010751	BP	e	negative regulation of nitric oxide mediated signal transduction	2/1406	4/36174	0.00859603	8	2	1	1	1	0.521811	XM_045691505.1, XM_045691507.1
......GO:1904375	BP	e	regulation of protein localization to cell periphery	21/1406	296/36174	0.00909355	6	21	1	1	1	0.543072	XM_014125082.2, XM_014127175.2, XM_014127992.2, XM_014129481.2, XM_014148345.2, XM_014150371.2, XM_014154852.2, XM_014173279.2, XM_014175660.2, XM_014179843.2, XM_014181359.2, XM_014204663.2, XM_014205858.2, XM_045691505.1, XM_045691507.1, XM_045692970.1, XM_045695031.1, XM_045703935.1, XM_045705124.1, XM_045724721.1, XR_006770558.1
......GO:1904377	BP	e	positive regulation of protein localization to cell periphery	13/1406	153/36174	0.00919193	7	13	1	1	1	0.54462	XM_014125082.2, XM_014154852.2, XM_014179843.2, XM_014181359.2, XM_014204663.2, XM_014205858.2, XM_045691505.1, XM_045691507.1, XM_045695031.1, XM_045703935.1, XM_045705124.1, XM_045724721.1, XR_006770558.1
....GO:1905114	BP	e	cell surface receptor signaling pathway involved in cell-cell signaling	38/1406	635/36174	0.00919329	6	38	1	1	1	0.54462	XM_014122869.2, XM_014123584.2, XM_014125702.2, XM_014128653.2, XM_014132863.2, XM_014135168.2, XM_014144454.2, XM_014154721.2, XM_014157181.2, XM_014169240.2, XM_014169241.2, XM_014170745.2, XM_014174133.2, XM_014174940.2, XM_014181747.2, XM_014201306.2, XM_014201308.2, XM_014206657.2, XM_014206753.2, XM_014210277.2, XM_014215099.2, XM_014215101.2, XM_014216420.2, XM_045688922.1, XM_045690907.1,…
...GO:0090102	BP	e	cochlea development	6/1406	47/36174	0.00938409	3	6	1	1	1	0.55352	XM_014131834.2, XM_014134111.2, XM_014163293.2, XM_014175660.2, XM_014205411.2, XM_045690242.1
.........GO:0051561	BP	e	positive regulation of mitochondrial calcium ion concentration	4/1406	22/36174	0.00949364	11	4	1	1	1	0.55352	XM_014157973.2, XM_014209655.2, XM_045702319.1, XM_045710275.1
.....GO:0036444	BP	e	calcium import into the mitochondrion	4/1406	22/36174	0.00949364	10	4	1	1	1	0.55352	XM_014157973.2, XM_014209655.2, XM_045702319.1, XM_045710275.1
...GO:0008356	BP	e	asymmetric cell division	4/1406	22/36174	0.00949364	3	4	1	1	1	0.55352	XM_014135856.2, XM_014157480.2, XM_014201154.2, XM_045701947.1
......GO:0050771	BP	e	negative regulation of axonogenesis	16/1406	206/36174	0.00953267	9	16	1	1	1	0.553608	XM_014135180.2, XM_014146333.2, XM_014155860.2, XM_014156074.2, XM_014174940.2, XM_014177664.2, XM_014196540.2, XM_014199401.2, XM_014216456.2, XM_045696288.1, XM_045697707.1, XM_045701372.1, XM_045705124.1, XM_045706116.1, XM_045710701.1, XR_006760173.1
.....GO:0044089	BP	e	positive regulation of cellular component biogenesis	58/1406	1063/36174	0.00976912	5	58	1	1	1	0.555533	NM_001173767.1, XM_014128576.2, XM_014129040.2, XM_014129605.2, XM_014132965.1, XM_014133016.2, XM_014133569.2, XM_014137128.2, XM_014137545.2, XM_014137598.2, XM_014140342.2, XM_014143653.2, XM_014143737.2, XM_014146124.2, XM_014146132.2, XM_014148345.2, XM_014151791.2, XM_014155858.2, XM_014155904.2, XM_014157767.2, XM_014164596.2, XM_014165857.2, XM_014166231.2, XM_014198929.2, XM_014206164.2,…
......GO:0043542	BP	e	endothelial cell migration	13/1406	155/36174	0.0097839	6	13	1	1	1	0.555533	XM_014140342.2, XM_014143653.2, XM_014148993.2, XM_014154293.2, XM_014161686.2, XM_014164869.2, XM_014198698.2, XM_045690197.1, XM_045691577.1, XM_045697707.1, XM_045717037.1, XM_045717811.1, XR_006758047.1
......GO:1905075	BP	e	positive regulation of tight junction disassembly	3/1406	12/36174	0.00990477	6	3	1	1	1	0.555533	XM_014140342.2, XM_014143737.2, XM_014206164.2
......GO:0010749	BP	e	regulation of nitric oxide mediated signal transduction	3/1406	12/36174	0.00990477	7	3	1	1	1	0.555533	XM_014155561.2, XM_045691505.1, XM_045691507.1
.....GO:1905073	BP	e	regulation of tight junction disassembly	3/1406	12/36174	0.00990477	5	3	1	1	1	0.555533	XM_014140342.2, XM_014143737.2, XM_014206164.2
......GO:0150173	BP	e	positive regulation of phosphatidylcholine metabolic process	3/1406	12/36174	0.00990477	9	3	1	1	1	0.555533	XM_014180427.2, XM_045703935.1, XM_045724721.1
...GO:0051599	BP	e	response to hydrostatic pressure	3/1406	12/36174	0.00990477	5	3	1	1	1	0.555533	XM_045691505.1, XM_045691507.1, XM_045717727.1
.......GO:2001247	BP	e	positive regulation of phosphatidylcholine biosynthetic process	3/1406	12/36174	0.00990477	10	3	1	1	1	0.555533	XM_014180427.2, XM_045703935.1, XM_045724721.1
..GO:0044703	BP	e	multi-organism reproductive process	10/1406	109/36174	0.0100486	2	10	1	1	1	0.561373	XM_014133485.2, XM_014143737.2, XM_014166728.2, XM_014180427.2, XM_014196821.2, XM_014206164.2, XM_045694917.1, XM_045707071.1, XM_045717727.1, XM_045720583.1
.....GO:0033688	BP	e	regulation of osteoblast proliferation	7/1406	62/36174	0.010085	5	7	1	1	1	0.561373	NM_001141009.1, XM_014147187.2, XM_014157890.2, XM_014157892.2, XM_045689586.1, XM_045708292.1, XM_045714661.1
....GO:0010632	BP	e	regulation of epithelial cell migration	32/1406	515/36174	0.0108256	6	32	1	1	1	0.598399	XM_014123584.2, XM_014128653.2, XM_014132317.2, XM_014132863.2, XM_014143653.2, XM_014146132.2, XM_014146440.2, XM_014147370.2, XM_014151791.2, XM_014159725.2, XM_014166758.2, XM_014169198.2, XM_014198662.2, XM_014204391.2, XM_014213496.2, XM_045690197.1, XM_045691505.1, XM_045691507.1, XM_045692673.1, XM_045694988.1, XM_045695894.1, XM_045697707.1, XM_045701555.1, XM_045702698.1, XM_045707071.1,…
......GO:0043408	BP	e	regulation of MAPK cascade	69/1406	1312/36174	0.0108313	7	69	1	1	1	0.598399	NM_001126230.1, NM_001141584.1, NM_001173605.1, NM_001173864.1, XM_014125702.2, XM_014127062.2, XM_014127175.2, XM_014127564.2, XM_014128863.2, XM_014129868.2, XM_014131309.2, XM_014137545.2, XM_014140342.2, XM_014143653.2, XM_014143737.2, XM_014144737.2, XM_014148345.2, XM_014151791.2, XM_014155561.2, XM_014157890.2, XM_014157892.2, XM_014163293.2, XM_014166932.2, XM_014168528.2, XM_014169568.2,…
......GO:0014052	BP	e	regulation of gamma-aminobutyric acid secretion	4/1406	23/36174	0.0111449	7	4	1	1	1	0.606634	XM_014134495.2, XM_014200628.2, XM_045691973.1, XM_045715929.1
...GO:0072102	BP	e	glomerulus morphogenesis	4/1406	23/36174	0.0111449	3	4	1	1	1	0.606634	XM_014136991.2, XM_014162828.2, XM_014165857.2, XM_045719319.1
.....GO:0042996	BP	e	regulation of Golgi to plasma membrane protein transport	4/1406	23/36174	0.0111449	8	4	1	1	1	0.606634	XM_014127175.2, XM_014205858.2, XM_045703935.1, XM_045724721.1
....GO:0030155	BP	e	regulation of cell adhesion	81/1406	1577/36174	0.0111984	4	81	1	1	1	0.607306	NM_001141747.1, XM_014124373.2, XM_014127175.2, XM_014127564.2, XM_014129056.2, XM_014129062.2, XM_014131543.2, XM_014133513.2, XM_014138993.2, XM_014140499.2, XM_014143653.2, XM_014147187.2, XM_014148993.2, XM_014151788.2, XM_014151791.2, XM_014153933.2, XM_014154293.2, XM_014155561.2, XM_014156074.2, XM_014157864.2, XM_014163293.2, XM_014164596.2, XM_014166932.2, XM_014169198.2, XM_014173115.2,…
...GO:0050794	BP	e	regulation of cellular process	899/1406	21959/36174	0.0112623	3	899	1	1	1	0.608535	NM_001123534.1, NM_001123565.1, NM_001123633.1, NM_001123684.1, NM_001123698.1, NM_001126230.1, NM_001139542.1, NM_001139558.1, NM_001139559.1, NM_001139833.1, NM_001140034.1, NM_001140289.1, NM_001140397.1, NM_001140418.1, NM_001140608.2, NM_001140660.1, NM_001141009.1, NM_001141288.3, NM_001141375.2, NM_001141584.1, NM_001141623.1, NM_001141718.1, NM_001141747.1, NM_001146436.1, NM_001165374.1,…
.......GO:0043951	BP	e	negative regulation of cAMP-mediated signaling	6/1406	49/36174	0.0114494	8	6	1	1	1	0.614146	XM_014125905.2, XM_014147532.2, XM_014180240.2, XM_045688503.1, XM_045704013.1, XM_045710196.1
.....GO:0016055	BP	e	Wnt signaling pathway	37/1406	622/36174	0.0114928	7	37	1	1	1	0.614239	XM_014122869.2, XM_014123584.2, XM_014125702.2, XM_014128653.2, XM_014132863.2, XM_014135168.2, XM_014144454.2, XM_014154721.2, XM_014157181.2, XM_014169240.2, XM_014169241.2, XM_014170745.2, XM_014174133.2, XM_014174940.2, XM_014181747.2, XM_014201306.2, XM_014201308.2, XM_014206657.2, XM_014206753.2, XM_014210277.2, XM_014215099.2, XM_014215101.2, XM_014216420.2, XM_045688922.1, XM_045690907.1,…
......GO:0007416	BP	e	synapse assembly	15/1406	189/36174	0.0119814	6	15	1	1	1	0.638042	XM_014136991.2, XM_014147187.2, XM_014162828.2, XM_014169186.2, XM_014174940.2, XM_014179818.2, XM_014197409.2, XM_014199401.2, XM_045688948.1, XM_045692043.1, XM_045699347.1, XM_045719726.1, XM_045721575.1, XM_045724151.1, XM_045724384.1
.....GO:0051962	BP	e	positive regulation of nervous system development	37/1406	630/36174	0.0124102	6	37	1	1	1	0.645148	XM_014127992.2, XM_014128576.2, XM_014129481.2, XM_014133016.2, XM_014133513.2, XM_014135829.2, XM_014146124.2, XM_014146132.2, XM_014147187.2, XM_014155858.2, XM_014161721.2, XM_014163405.2, XM_014174888.2, XM_014181352.2, XM_014197240.2, XM_014197409.2, XM_014197616.2, XM_014198929.2, XM_014210277.2, XM_014215084.2, XM_045694009.1, XM_045696254.1, XM_045696288.1, XM_045697707.1, XM_045698556.1,…
.....GO:1901532	BP	e	regulation of hematopoietic progenitor cell differentiation	9/1406	96/36174	0.0124451	5	9	1	1	1	0.645148	XM_014124373.2, XM_014129056.2, XM_014135222.2, XM_014135530.1, XM_014157890.2, XM_014157892.2, XM_014197230.2, XM_045705479.1, XM_045720144.1
....GO:0032535	BP	e	regulation of cellular component size	35/1406	584/36174	0.0124535	4	35	1	1	1	0.645148	NM_001141375.2, XM_014127974.2, XM_014129040.2, XM_014129481.2, XM_014131834.2, XM_014132380.2, XM_014134111.2, XM_014137545.2, XM_014142504.2, XM_014143653.2, XM_014146132.2, XM_014150263.2, XM_014151788.2, XM_014154852.2, XM_014157531.2, XM_014159493.2, XM_014162232.2, XM_014164596.2, XM_014166237.2, XM_014180556.2, XM_014191839.2, XM_014197240.2, XM_014204663.2, XM_014208117.2, XM_045693719.1,…
.......GO:0010726	BP	e	positive regulation of hydrogen peroxide metabolic process	3/1406	13/36174	0.0125085	7	3	1	1	1	0.645148	XM_014202677.2, XM_045723140.1, XM_045723142.1
........GO:1903912	BP	e	negative regulation of endoplasmic reticulum stress-induced eIF2 alpha phosphorylation	3/1406	13/36174	0.0125085	10	3	1	1	1	0.645148	XM_014164596.2, XM_014172932.2, XM_045702855.1
...GO:0014719	BP	e	skeletal muscle satellite cell activation	3/1406	13/36174	0.0125085	3	3	1	1	1	0.645148	XM_045694009.1, XM_045712784.1, XR_001323139.2
.....GO:0036150	BP	e	phosphatidylserine acyl-chain remodeling	3/1406	13/36174	0.0125085	8	3	1	1	1	0.645148	XM_014134629.2, XM_014204848.2, XM_045723374.1
....GO:0022607	BP	e	cellular component assembly	203/1406	4431/36174	0.012724	4	203	1	1	1	0.653977	NM_001139817.1, NM_001139833.1, NM_001140540.1, NM_001141288.3, NM_001146406.1, NM_001146477.1, NM_001173686.1, XM_014123366.2, XM_014124373.2, XM_014125447.2, XM_014125702.2, XM_014128426.2, XM_014129062.2, XM_014129481.2, XM_014130252.2, XM_014132110.2, XM_014132305.2, XM_014132380.2, XM_014132465.2, XM_014132747.2, XM_014133485.2, XM_014134361.2, XM_014134606.2, XM_014134680.2, XM_014135020.2,…
..GO:0071827	BP	e	plasma lipoprotein particle organization	7/1406	65/36174	0.0129235	6	7	1	1	1	0.657363	XM_014147333.2, XM_014155904.2, XM_014209081.2, XM_045703935.1, XM_045722702.1, XM_045724721.1, XR_001328808.2
.....GO:0060080	BP	e	inhibitory postsynaptic potential	4/1406	24/36174	0.0129701	5	4	1	1	1	0.657464	XM_014138631.2, XM_045695526.1, XM_045708950.1, XM_045724151.1
......GO:0061045	BP	e	negative regulation of wound healing	12/1406	142/36174	0.0131565	7	12	1	1	1	0.66463	XM_014152786.2, XM_014154293.2, XM_014192630.2, XM_014201158.2, XM_014204391.2, XM_045689586.1, XM_045694988.1, XM_045708292.1, XM_045710807.1, XM_045715929.1, XM_045719424.1, XM_045722609.1
......GO:0050767	BP	e	regulation of neurogenesis	49/1406	884/36174	0.0133402	6	49	1	1	1	0.664672	XM_014124373.2, XM_014127992.2, XM_014128698.2, XM_014129481.2, XM_014133016.2, XM_014133513.2, XM_014135180.2, XM_014135222.2, XM_014135530.1, XM_014135829.2, XM_014146132.2, XM_014146333.2, XM_014147187.2, XM_014155858.2, XM_014155860.2, XM_014156074.2, XM_014161721.2, XM_014163405.2, XM_014174888.2, XM_014174940.2, XM_014177664.2, XM_014181352.2, XM_014189963.2, XM_014196540.2, XM_014197240.2,…
....GO:0051220	BP	e	cytoplasmic sequestering of protein	5/1406	37/36174	0.013662	4	5	1	1	1	0.664672	XM_014132275.2, XM_014137591.2, XM_014197240.2, XM_014207963.2, XM_045710464.1
.....GO:0051047	BP	e	positive regulation of secretion	38/1406	653/36174	0.0138151	6	38	1	1	1	0.664672	NM_001165374.1, NM_001173689.1, XM_014127564.2, XM_014132305.2, XM_014134495.2, XM_014139104.2, XM_014140499.2, XM_014143737.2, XM_014147532.2, XM_014148529.2, XM_014164690.2, XM_014171140.2, XM_014173279.2, XM_014192630.2, XM_014200628.2, XM_014201158.2, XM_014204663.2, XM_014206164.2, XM_014209655.2, XM_014211977.2, XM_014215230.2, XM_045688594.1, XM_045691973.1, XM_045694988.1, XM_045695364.1,…
......GO:2000645	BP	e	negative regulation of receptor catabolic process	2/1406	5/36174	0.0139585	7	2	1	1	1	0.664672	XM_014201158.2, XM_045688594.1
.....GO:1901164	BP	e	negative regulation of trophoblast cell migration	2/1406	5/36174	0.0139585	7	2	1	1	1	0.664672	XM_014164196.2, XM_045715944.1
......GO:0010255	BP	e	glucose mediated signaling pathway	2/1406	5/36174	0.0139585	8	2	1	1	1	0.664672	XM_014139104.2, XM_014198199.2
.......GO:0032804	BP	e	negative regulation of low-density lipoprotein particle receptor catabolic process	2/1406	5/36174	0.0139585	8	2	1	1	1	0.664672	XM_014201158.2, XM_045688594.1
....GO:0010182	BP	e	sugar mediated signaling pathway	2/1406	5/36174	0.0139585	6	2	1	1	1	0.664672	XM_014139104.2, XM_014198199.2
.....GO:0009757	BP	e	hexose mediated signaling	2/1406	5/36174	0.0139585	7	2	1	1	1	0.664672	XM_014139104.2, XM_014198199.2
.....GO:0048340	BP	e	paraxial mesoderm morphogenesis	2/1406	5/36174	0.0139585	5	2	1	1	1	0.664672	XM_045689586.1, XM_045708292.1
......GO:0019284	BP	e	L-methionine salvage from S-adenosylmethionine	2/1406	5/36174	0.0139585	13	2	1	1	1	0.664672	XM_014138581.2, XM_014138583.2
.....GO:0002188	BP	e	translation reinitiation	2/1406	5/36174	0.0139585	5	2	1	1	1	0.664672	XM_014138489.2, XM_014199614.2
..GO:0060466	BP	e	activation of meiosis involved in egg activation	2/1406	5/36174	0.0139585	10	2	1	1	1	0.664672	XM_014127992.2, XM_045695876.1
.....GO:1905145	BP	e	cellular response to acetylcholine	2/1406	5/36174	0.0139585	5	2	1	1	1	0.664672	XM_045691505.1, XM_045691507.1
...GO:0009756	BP	e	carbohydrate mediated signaling	2/1406	5/36174	0.0139585	5	2	1	1	1	0.664672	XM_014139104.2, XM_014198199.2
.....GO:0048169	BP	e	regulation of long-term neuronal synaptic plasticity	7/1406	66/36174	0.0139857	9	7	1	1	1	0.664672	XM_014127992.2, XM_014148345.2, XM_014157199.2, XM_014177664.2, XM_045705124.1, XM_045717827.1, XR_006761843.1
.....GO:0034329	BP	e	cell junction assembly	36/1406	605/36174	0.0140135	5	36	1	1	1	0.664672	XM_014136991.2, XM_014140868.2, XM_014143653.2, XM_014146440.2, XM_014147187.2, XM_014157181.2, XM_014157480.2, XM_014157864.2, XM_014162828.2, XM_014169186.2, XM_014169568.2, XM_014173115.2, XM_014174940.2, XM_014179818.2, XM_014180561.2, XM_014197409.2, XM_014198497.2, XM_014199401.2, XM_014214343.2, XM_045688948.1, XM_045690242.1, XM_045692043.1, XM_045699347.1, XM_045702265.1, XM_045704559.1,…
...GO:0007565	BP	e	female pregnancy	9/1406	98/36174	0.0141122	3	9	1	1	1	0.66721	XM_014133485.2, XM_014143737.2, XM_014166728.2, XM_014180427.2, XM_014206164.2, XM_045694917.1, XM_045707071.1, XM_045717727.1, XM_045720583.1
....GO:0045927	BP	e	positive regulation of growth	31/1406	510/36174	0.0147489	4	31	1	1	1	0.695084	NM_001173689.1, XM_014125447.2, XM_014129481.2, XM_014135829.2, XM_014140342.2, XM_014143653.2, XM_014146124.2, XM_014146132.2, XM_014150371.2, XM_014151600.2, XM_014161721.2, XM_014175660.2, XM_014176998.2, XM_014180240.2, XM_014197240.2, XM_014197409.2, XM_014204663.2, XM_045691870.1, XM_045692916.1, XM_045695876.1, XM_045696288.1, XM_045696439.1, XM_045697707.1, XM_045699347.1, XM_045702273.1,…
.......GO:0051491	BP	e	positive regulation of filopodium assembly	9/1406	99/36174	0.0150051	9	9	1	1	1	0.704904	XM_014137545.2, XM_014140342.2, XM_014143737.2, XM_014146124.2, XM_014206164.2, XM_045691096.1, XM_045694929.1, XM_045696094.1, XR_001319215.2
.....GO:0010611	BP	e	regulation of cardiac muscle hypertrophy	10/1406	116/36174	0.0151188	7	10	1	1	1	0.70575	NM_001185027.1, XM_014146132.2, XM_014153933.2, XM_014155561.2, XM_014174888.2, XM_045691505.1, XM_045691507.1, XM_045697707.1, XM_045717025.1, XM_045718792.1
...GO:0001824	BP	e	blastocyst development	5/1406	38/36174	0.015241	3	5	1	1	1	0.70632	XM_014137917.2, XM_014140342.2, XM_014180427.2, XM_014197290.2, XM_014204577.2
......GO:0090161	BP	e	Golgi ribbon formation	5/1406	38/36174	0.015241	6	5	1	1	1	0.70632	NM_001140289.1, XM_014132548.2, XM_014135856.2, XM_014216869.2, XM_045703873.1
......GO:0010728	BP	e	regulation of hydrogen peroxide biosynthetic process	3/1406	14/36174	0.0154662	7	3	1	1	1	0.70632	XM_014202677.2, XM_045723140.1, XM_045723142.1
....GO:1903027	BP	e	regulation of opsonization	3/1406	14/36174	0.0154662	5	3	1	1	1	0.70632	XM_014196071.2, XM_014213411.2, XM_045703873.1
....GO:1905144	BP	e	response to acetylcholine	3/1406	14/36174	0.0154662	4	3	1	1	1	0.70632	XM_045691505.1, XM_045691507.1, XM_045695526.1
.....GO:1903028	BP	e	positive regulation of opsonization	3/1406	14/36174	0.0154662	8	3	1	1	1	0.70632	XM_014196071.2, XM_014213411.2, XM_045703873.1
........GO:0034316	BP	e	negative regulation of Arp2/3 complex-mediated actin nucleation	3/1406	14/36174	0.0154662	11	3	1	1	1	0.70632	XM_014123366.2, XM_014195596.2, XM_045722644.1
......GO:1903792	BP	e	negative regulation of anion transport	7/1406	68/36174	0.0162946	7	7	1	1	1	0.72727	NM_001173689.1, XM_014146132.2, XM_014200628.2, XM_014214047.2, XM_045715929.1, XM_045716299.1, XM_045716647.1
...GO:0032879	BP	e	regulation of localization	196/1406	4288/36174	0.0163683	3	196	1	1	1	0.72727	NM_001140387.1, NM_001140660.1, NM_001165374.1, NM_001173689.1, XM_014125082.2, XM_014125702.2, XM_014126342.2, XM_014127175.2, XM_014127564.2, XM_014127992.2, XM_014128357.2, XM_014128700.2, XM_014128863.2, XM_014129056.2, XM_014129061.2, XM_014129481.2, XM_014129868.2, XM_014130556.2, XM_014131834.2, XM_014132060.2, XM_014132305.2, XM_014132465.2, XM_014132965.1, XM_014133016.2, XM_014134111.2,…
.......GO:0051494	BP	e	negative regulation of cytoskeleton organization	25/1406	389/36174	0.0163955	7	25	1	1	1	0.72727	XM_014123366.2, XM_014128509.2, XM_014138965.2, XM_014142504.2, XM_014151788.2, XM_014154852.2, XM_014157531.2, XM_014159493.2, XM_014162232.2, XM_014164690.2, XM_014166237.2, XM_014169568.2, XM_014180556.2, XM_014191839.2, XM_014192040.2, XM_014195596.2, XM_014199401.2, XM_014201154.2, XM_014208117.2, XM_045693719.1, XM_045694988.1, XM_045696094.1, XM_045710807.1, XM_045722644.1, XM_045724508.1
...GO:0034405	BP	e	response to fluid shear stress	8/1406	84/36174	0.0164208	3	8	1	1	1	0.72727	XM_014143653.2, XM_014143737.2, XM_014155904.2, XM_014165857.2, XM_014206164.2, XM_045717727.1, XM_045719319.1, XM_045722702.1
...GO:0044093	BP	e	positive regulation of molecular function	138/1406	2921/36174	0.0164973	3	138	1	1	1	0.72727	NM_001141718.1, NM_001173767.1, XM_014122869.2, XM_014125702.2, XM_014126342.2, XM_014127175.2, XM_014127992.2, XM_014128863.2, XM_014129481.2, XM_014129602.2, XM_014130252.2, XM_014132275.2, XM_014132380.2, XM_014132465.2, XM_014132599.2, XM_014133016.2, XM_014134495.2, XM_014134877.2, XM_014137545.2, XM_014138572.2, XM_014138623.2, XM_014139104.2, XM_014141609.2, XM_014142770.2, XM_014142806.2,…
........GO:0034315	BP	e	regulation of Arp2/3 complex-mediated actin nucleation	6/1406	53/36174	0.0165039	10	6	1	1	1	0.72727	XM_014123366.2, XM_014181500.2, XM_014195596.2, XM_045690241.1, XM_045722644.1, XM_045724809.1
.........GO:0051016	BP	e	barbed-end actin filament capping	6/1406	53/36174	0.0165039	13	6	1	1	1	0.72727	XM_014142504.2, XM_014157531.2, XM_014166237.2, XM_014180556.2, XM_014191839.2, XM_014208117.2
.....GO:0010633	BP	e	negative regulation of epithelial cell migration	12/1406	150/36174	0.0169859	7	12	1	1	1	0.740315	XM_014123584.2, XM_014128653.2, XM_014132317.2, XM_014132863.2, XM_014166758.2, XM_045690197.1, XM_045691505.1, XM_045691507.1, XM_045701555.1, XM_045714999.1, XM_045717037.1, XR_006760200.1
......GO:0032271	BP	e	regulation of protein polymerization	29/1406	478/36174	0.0170135	6	29	1	1	1	0.740315	NM_001141375.2, XM_014128509.2, XM_014129040.2, XM_014137545.2, XM_014137598.2, XM_014142504.2, XM_014143653.2, XM_014146132.2, XM_014151788.2, XM_014154852.2, XM_014157531.2, XM_014159493.2, XM_014162232.2, XM_014164596.2, XM_014164690.2, XM_014166237.2, XM_014180556.2, XM_014191839.2, XM_014192040.2, XM_014197240.2, XM_014208117.2, XM_045693719.1, XM_045694693.1, XM_045694988.1, XM_045701278.1,…
......GO:0097104	BP	e	postsynaptic membrane assembly	4/1406	26/36174	0.0171654	6	4	1	1	1	0.744724	XM_014174940.2, XM_045705124.1, XM_045721575.1, XM_045724151.1
.......GO:0030838	BP	e	positive regulation of actin filament polymerization	11/1406	127/36174	0.0172434	11	11	1	1	1	0.745914	XM_014129040.2, XM_014137545.2, XM_014143653.2, XM_014146132.2, XM_014164596.2, XM_045694693.1, XM_045701278.1, XM_045702855.1, XM_045720655.1, XM_045724752.1, XM_045724809.1
.....GO:0031644	BP	e	regulation of nervous system process	23/1406	353/36174	0.01734	5	23	1	1	1	0.747903	XM_014125702.2, XM_014134361.2, XM_014134495.2, XM_014143653.2, XM_014146132.2, XM_014147532.2, XM_014150170.2, XM_014150371.2, XM_014157199.2, XM_014157480.2, XM_014157711.2, XM_014173279.2, XM_014181500.2, XM_014194217.2, XM_045688585.1, XM_045695364.1, XM_045695526.1, XM_045698556.1, XM_045707071.1, XM_045708950.1, XM_045715929.1, XM_045724151.1, XR_006759926.1
....GO:0046470	BP	e	phosphatidylcholine metabolic process	8/1406	85/36174	0.0175292	7	8	1	1	1	0.751668	NM_001139869.1, XM_014126342.2, XM_014128863.2, XM_014134629.2, XM_014204848.2, XM_014213512.2, XM_045723374.1, XM_045724132.1
.......GO:0043551	BP	e	regulation of phosphatidylinositol 3-kinase activity	8/1406	85/36174	0.0175292	10	8	1	1	1	0.751668	XM_014132380.2, XM_014132599.2, XM_014143653.2, XM_014166932.2, XM_014204391.2, XM_045699347.1, XM_045710531.1, XM_045710816.1
.......GO:1903078	BP	e	positive regulation of protein localization to plasma membrane	11/1406	128/36174	0.0176046	8	11	1	1	1	0.751692	XM_014154852.2, XM_014179843.2, XM_014181359.2, XM_014204663.2, XM_014205858.2, XM_045691505.1, XM_045691507.1, XM_045703935.1, XM_045705124.1, XM_045724721.1, XR_006770558.1
..GO:0070085	BP	e	glycosylation	30/1406	492/36174	0.0178564	2	30	1	1	1	0.759079	NM_001173641.1, XM_014126097.2, XM_014126255.2, XM_014131326.2, XM_014131445.1, XM_014132760.2, XM_014135856.2, XM_014142627.2, XM_014144454.2, XM_014147822.2, XM_014153132.2, XM_014157917.2, XM_014165980.2, XM_014166496.2, XM_014173383.2, XM_014174072.2, XM_014176958.2, XM_014177592.2, XM_014181747.2, XM_014214682.2, XM_045690170.1, XM_045691013.1, XM_045693487.1, XM_045693903.1, XM_045694884.1,…
.....GO:0090307	BP	e	mitotic spindle assembly	9/1406	102/36174	0.0179329	9	9	1	1	1	0.760139	XM_014135856.2, XM_014138516.2, XM_014147150.2, XM_014167783.2, XM_014204518.2, XM_014207963.2, XM_045694965.1, XM_045694988.1, XM_045695003.1
....GO:0051051	BP	e	negative regulation of transport	46/1406	835/36174	0.0181768	5	46	1	1	1	0.768267	NM_001140660.1, NM_001173689.1, XM_014125702.2, XM_014126342.2, XM_014127175.2, XM_014127564.2, XM_014129481.2, XM_014134495.2, XM_014138623.2, XM_014143653.2, XM_014146132.2, XM_014147532.2, XM_014148529.2, XM_014150371.2, XM_014154293.2, XM_014160719.2, XM_014163748.2, XM_014164196.2, XM_014178455.2, XM_014180470.2, XM_014200628.2, XM_014204667.2, XM_014206757.2, XM_014214047.2, XM_045688594.1,…
.......GO:0035249	BP	e	synaptic transmission, glutamatergic	8/1406	86/36174	0.0186904	8	8	1	1	1	0.777672	XM_014144454.2, XM_014154751.2, XM_014175894.2, XM_014213630.2, XM_045695364.1, XM_045700558.1, XM_045703471.1, XM_045712935.1
......GO:0050901	BP	e	leukocyte tethering or rolling	5/1406	40/36174	0.0187543	6	5	1	1	1	0.777672	NM_001146487.1, XM_014144454.2, XM_045687945.1, XM_045690619.1, XM_045713394.1
..GO:0007585	BP	e	respiratory gaseous exchange by respiratory system	5/1406	40/36174	0.0187543	2	5	1	1	1	0.777672	XM_014163781.2, XM_014172864.2, XM_014174072.2, XM_045695526.1, XM_045699542.1
...GO:0001556	BP	e	oocyte maturation	5/1406	40/36174	0.0187543	5	5	1	1	1	0.777672	XM_014124373.2, XM_014125905.2, XM_014143653.2, XM_045688503.1, XM_045695449.1
.......GO:2000169	BP	e	regulation of peptidyl-cysteine S-nitrosylation	3/1406	15/36174	0.0187829	7	3	1	1	1	0.777672	XM_014159041.2, XM_045691507.1, XM_045692940.1
......GO:2001245	BP	e	regulation of phosphatidylcholine biosynthetic process	3/1406	15/36174	0.0187829	9	3	1	1	1	0.777672	XM_014180427.2, XM_045703935.1, XM_045724721.1
......GO:0042998	BP	e	positive regulation of Golgi to plasma membrane protein transport	3/1406	15/36174	0.0187829	9	3	1	1	1	0.777672	XM_014205858.2, XM_045703935.1, XM_045724721.1
.....GO:0010565	BP	e	regulation of cellular ketone metabolic process	15/1406	208/36174	0.018821	5	15	1	1	1	0.777672	NM_001173689.1, XM_014126342.2, XM_014146132.2, XM_014150371.2, XM_014180152.2, XM_014190375.2, XM_014197230.2, XM_014198199.2, XM_045691505.1, XM_045691507.1, XM_045696990.1, XM_045703912.1, XM_045705117.1, XM_045714998.1, XM_045724752.1
......GO:0046889	BP	e	positive regulation of lipid biosynthetic process	12/1406	153/36174	0.0189	7	12	1	1	1	0.778755	XM_014126342.2, XM_014129056.2, XM_014144624.2, XM_014146132.2, XM_014180427.2, XM_014198199.2, XM_014198662.2, XM_045696990.1, XM_045699347.1, XM_045703935.1, XM_045714998.1, XM_045724721.1
.....GO:0045785	BP	e	positive regulation of cell adhesion	50/1406	921/36174	0.0192499	5	50	1	1	1	0.788765	XM_014127175.2, XM_014127564.2, XM_014129056.2, XM_014131543.2, XM_014138993.2, XM_014140499.2, XM_014143653.2, XM_014148993.2, XM_014151791.2, XM_014153933.2, XM_014156074.2, XM_014163293.2, XM_014164596.2, XM_014169198.2, XM_014174888.2, XM_014196540.2, XM_014197202.2, XM_014207963.2, XM_014213496.2, XM_045687945.1, XM_045689335.1, XM_045690619.1, XM_045694693.1, XM_045694917.1, XM_045696538.1,…
........GO:0006177	BP	e	GMP biosynthetic process	4/1406	27/36174	0.0195452	11	4	1	1	1	0.794715	XM_014135323.2, XM_014153933.2, XM_045698499.1, XM_045698500.1
.....GO:0001941	BP	e	postsynaptic membrane organization	4/1406	27/36174	0.0195452	5	4	1	1	1	0.794715	XM_014174940.2, XM_045705124.1, XM_045721575.1, XM_045724151.1
.....GO:0071825	BP	e	protein-lipid complex subunit organization	7/1406	71/36174	0.0202446	5	7	1	1	1	0.794715	XM_014147333.2, XM_014155904.2, XM_014209081.2, XM_045703935.1, XM_045722702.1, XM_045724721.1, XR_001328808.2
....GO:1905599	BP	e	positive regulation of low-density lipoprotein receptor activity	2/1406	6/36174	0.0204013	4	2	1	1	1	0.794715	XM_014201158.2, XM_045688594.1
...GO:0042750	BP	e	hibernation	2/1406	6/36174	0.0204013	3	2	1	1	1	0.794715	XM_014181100.2, XM_045702770.1
.....GO:0021740	BP	e	principal sensory nucleus of trigeminal nerve development	2/1406	6/36174	0.0204013	5	2	1	1	1	0.794715	XM_014136991.2, XM_014162828.2
....GO:0070483	BP	e	detection of hypoxia	2/1406	6/36174	0.0204013	6	2	1	1	1	0.794715	XM_014143737.2, XM_014206164.2
......GO:0042758	BP	e	long-chain fatty acid catabolic process	2/1406	6/36174	0.0204013	9	2	1	1	1	0.794715	XM_014144502.2, XM_014154293.2
.........GO:0036514	BP	e	dopaminergic neuron axon guidance	2/1406	6/36174	0.0204013	9	2	1	1	1	0.794715	XM_014135168.2, XM_014210277.2
.........GO:0036515	BP	e	serotonergic neuron axon guidance	2/1406	6/36174	0.0204013	9	2	1	1	1	0.794715	XM_014135168.2, XM_014210277.2
....GO:0002121	BP	e	inter-male aggressive behavior	2/1406	6/36174	0.0204013	4	2	1	1	1	0.794715	XM_014136991.2, XM_014162828.2
....GO:1903538	BP	e	regulation of meiotic cell cycle process involved in oocyte maturation	2/1406	6/36174	0.0204013	6	2	1	1	1	0.794715	XM_014124373.2, XM_045709751.1
......GO:2000124	BP	e	regulation of endocannabinoid signaling pathway	2/1406	6/36174	0.0204013	7	2	1	1	1	0.794715	XM_014129573.2, XM_014195957.2
....GO:0021730	BP	e	trigeminal sensory nucleus development	2/1406	6/36174	0.0204013	4	2	1	1	1	0.794715	XM_014136991.2, XM_014162828.2
......GO:0042351	BP	e	'de novo' GDP-L-fucose biosynthetic process	2/1406	6/36174	0.0204013	9	2	1	1	1	0.794715	XM_014169198.2, XM_045720034.1
.....GO:0097535	BP	e	lymphoid lineage cell migration into thymus	2/1406	6/36174	0.0204013	5	2	1	1	1	0.794715	XM_045687092.1, XM_045717702.1
....GO:0097534	BP	e	lymphoid lineage cell migration	2/1406	6/36174	0.0204013	4	2	1	1	1	0.794715	XM_045687092.1, XM_045717702.1
.....GO:0060284	BP	e	regulation of cell development	61/1406	1165/36174	0.0204146	5	61	1	1	1	0.794715	XM_014124373.2, XM_014125702.2, XM_014125905.2, XM_014127992.2, XM_014128698.2, XM_014129481.2, XM_014133016.2, XM_014133513.2, XM_014135180.2, XM_014135222.2, XM_014135530.1, XM_014135829.2, XM_014146132.2, XM_014146333.2, XM_014147187.2, XM_014155561.2, XM_014155858.2, XM_014155860.2, XM_014156074.2, XM_014161721.2, XM_014163405.2, XM_014169186.2, XM_014174888.2, XM_014174940.2, XM_014177664.2,…
....GO:0044087	BP	e	regulation of cellular component biogenesis	103/1406	2124/36174	0.020549	4	103	1	1	1	0.797681	NM_001141375.2, NM_001173767.1, XM_014125702.2, XM_014127564.2, XM_014128509.2, XM_014128576.2, XM_014129040.2, XM_014129602.2, XM_014129605.2, XM_014132965.1, XM_014133016.2, XM_014133569.2, XM_014137128.2, XM_014137545.2, XM_014137598.2, XM_014138043.2, XM_014138300.2, XM_014138965.2, XM_014140342.2, XM_014142504.2, XM_014143653.2, XM_014143737.2, XM_014146124.2, XM_014146132.2, XM_014148345.2,…
.....GO:0010888	BP	e	negative regulation of lipid storage	5/1406	41/36174	0.0206949	6	5	1	1	1	0.799135	XM_014126342.2, XM_014155904.2, XM_045699778.1, XM_045705117.1, XM_045722702.1
......GO:0071071	BP	e	regulation of phospholipid biosynthetic process	5/1406	41/36174	0.0206949	8	5	1	1	1	0.799135	XM_014180427.2, XM_014204391.2, XM_045699347.1, XM_045703935.1, XM_045724721.1
.GO:0065007	BP	e	biological regulation	980/1406	24185/36174	0.0207967	1	980	1	1	1	0.800972	NM_001123534.1, NM_001123565.1, NM_001123633.1, NM_001123658.1, NM_001123684.1, NM_001123698.1, NM_001126230.1, NM_001139542.1, NM_001139558.1, NM_001139559.1, NM_001139732.1, NM_001139833.1, NM_001140034.1, NM_001140139.1, NM_001140289.1, NM_001140387.1, NM_001140397.1, NM_001140418.1, NM_001140608.2, NM_001140660.1, NM_001141009.1, NM_001141288.3, NM_001141375.2, NM_001141584.1, NM_001141623.1,…
....GO:2000026	BP	e	regulation of multicellular organismal development	136/1406	2897/36174	0.0210979	4	136	1	1	1	0.805695	NM_001141009.1, NM_001320018.1, XM_014124373.2, XM_014127564.2, XM_014127992.2, XM_014128576.2, XM_014128698.2, XM_014129056.2, XM_014129481.2, XM_014131309.2, XM_014133016.2, XM_014133513.2, XM_014134629.2, XM_014135180.2, XM_014135222.2, XM_014135530.1, XM_014135829.2, XM_014140342.2, XM_014140499.2, XM_014142504.2, XM_014143653.2, XM_014143737.2, XM_014146124.2, XM_014146132.2, XM_014146333.2,…
......GO:0010613	BP	e	positive regulation of cardiac muscle hypertrophy	6/1406	56/36174	0.0211787	8	6	1	1	1	0.805695	XM_014146132.2, XM_014153933.2, XM_014155561.2, XM_014174888.2, XM_045697707.1, XM_045718792.1
....GO:0007020	BP	e	microtubule nucleation	6/1406	56/36174	0.0211787	7	6	1	1	1	0.805695	XM_014135856.2, XM_014167783.2, XM_045694965.1, XM_045694984.1, XM_045694988.1, XM_045695003.1
...GO:0071495	BP	e	cellular response to endogenous stimulus	69/1406	1347/36174	0.0211924	3	69	1	1	1	0.805695	NM_001126230.1, NM_001185027.1, NM_001320018.1, XM_014125702.2, XM_014125905.2, XM_014127175.2, XM_014127564.2, XM_014128863.2, XM_014132086.2, XM_014132582.2, XM_014133016.2, XM_014137640.2, XM_014138572.2, XM_014139104.2, XM_014140342.2, XM_014146132.2, XM_014147150.2, XM_014150371.2, XM_014151788.2, XM_014154293.2, XM_014157711.2, XM_014163293.2, XM_014163748.2, XM_014165855.2, XM_014166932.2,…
....GO:0071526	BP	e	semaphorin-plexin signaling pathway	11/1406	136/36174	0.0218177	6	11	1	1	1	0.827334	XM_014133513.2, XM_014135180.2, XM_014146333.2, XM_014147187.2, XM_014207963.2, XM_014216456.2, XM_045696254.1, XM_045706116.1, XM_045710701.1, XM_045719603.1, XR_006760173.1
......GO:0051965	BP	e	positive regulation of synapse assembly	12/1406	157/36174	0.0218862	7	12	1	1	1	0.827805	XM_014128576.2, XM_014133016.2, XM_014146124.2, XM_014155858.2, XM_014198929.2, XM_014215084.2, XM_045694009.1, XM_045701055.1, XM_045701555.1, XM_045703938.1, XM_045705124.1, XM_045724151.1
.......GO:1903960	BP	e	negative regulation of anion transmembrane transport	4/1406	28/36174	0.0221186	8	4	1	1	1	0.830207	XM_014146132.2, XM_014214047.2, XM_045716299.1, XM_045716647.1
.......GO:0071073	BP	e	positive regulation of phospholipid biosynthetic process	4/1406	28/36174	0.0221186	9	4	1	1	1	0.830207	XM_014180427.2, XM_045699347.1, XM_045703935.1, XM_045724721.1
.......GO:0060339	BP	e	negative regulation of type I interferon-mediated signaling pathway	4/1406	28/36174	0.0221186	8	4	1	1	1	0.830207	XM_014124373.2, XM_014153124.2, XM_014159538.2, XM_045723109.1
....GO:0046902	BP	e	regulation of mitochondrial membrane permeability	9/1406	106/36174	0.0224554	7	9	1	1	1	0.837838	NM_001140387.1, XM_014160208.2, XM_014170942.2, XM_014180470.2, XM_014202677.2, XM_045710019.1, XM_045716488.1, XM_045723140.1, XM_045723142.1
.......GO:0051126	BP	e	negative regulation of actin nucleation	3/1406	16/36174	0.0224615	10	3	1	1	1	0.837838	XM_014123366.2, XM_014195596.2, XM_045722644.1
......GO:0043242	BP	e	negative regulation of protein-containing complex disassembly	14/1406	192/36174	0.0225813	6	14	1	1	1	0.837838	XM_014142504.2, XM_014151788.2, XM_014154852.2, XM_014157531.2, XM_014166237.2, XM_014180556.2, XM_014191839.2, XM_014192040.2, XM_014199401.2, XM_014201154.2, XM_014206759.2, XM_014208117.2, XM_045688908.1, XM_045694988.1
.....GO:0061756	BP	e	leukocyte adhesion to vascular endothelial cell	5/1406	42/36174	0.0227618	5	5	1	1	1	0.837838	NM_001146487.1, XM_014144454.2, XM_045687945.1, XM_045690619.1, XM_045713394.1
..GO:0019098	BP	e	reproductive behavior	5/1406	42/36174	0.0227618	3	5	1	1	1	0.837838	XM_014128698.2, XM_014138623.2, XM_014160719.2, XM_014179843.2, XM_045715929.1
......GO:0106070	BP	e	regulation of adenylate cyclase-activating G protein-coupled receptor signaling pathway	5/1406	42/36174	0.0227618	7	5	1	1	1	0.837838	XM_014147532.2, XM_045691505.1, XM_045691507.1, XM_045710196.1, XM_045718792.1
.....GO:0014742	BP	e	positive regulation of muscle hypertrophy	6/1406	57/36174	0.022917	7	6	1	1	1	0.837838	XM_014146132.2, XM_014153933.2, XM_014155561.2, XM_014174888.2, XM_045697707.1, XM_045718792.1
...GO:0007164	BP	e	establishment of tissue polarity	6/1406	57/36174	0.022917	3	6	1	1	1	0.837838	XM_014128700.2, XM_014210277.2, XM_045699347.1, XM_045699673.1, XM_045710627.1, XM_045719667.1
....GO:0001736	BP	e	establishment of planar polarity	6/1406	57/36174	0.022917	4	6	1	1	1	0.837838	XM_014128700.2, XM_014210277.2, XM_045699347.1, XM_045699673.1, XM_045710627.1, XM_045719667.1
........GO:0051693	BP	e	actin filament capping	8/1406	90/36174	0.0238859	12	8	1	1	1	0.865702	XM_014142504.2, XM_014151788.2, XM_014154852.2, XM_014157531.2, XM_014166237.2, XM_014180556.2, XM_014191839.2, XM_014208117.2
......GO:1901890	BP	e	positive regulation of cell junction assembly	16/1406	230/36174	0.0241171	6	16	1	1	1	0.871941	XM_014128576.2, XM_014133016.2, XM_014146124.2, XM_014151791.2, XM_014155858.2, XM_014198929.2, XM_014215084.2, XM_045693142.1, XM_045694009.1, XM_045694917.1, XM_045699497.1, XM_045701055.1, XM_045701555.1, XM_045703938.1, XM_045705124.1, XM_045724151.1
.....GO:0006468	BP	e	protein phosphorylation	64/1406	1242/36174	0.0245993	6	64	1	1	1	0.874469	NM_001173605.1, XM_014125702.2, XM_014127175.2, XM_014127992.2, XM_014128507.2, XM_014129573.2, XM_014129605.2, XM_014133719.2, XM_014133906.2, XM_014137128.2, XM_014140342.2, XM_014143653.2, XM_014144035.2, XM_014144624.2, XM_014144737.2, XM_014146132.2, XM_014149515.2, XM_014151791.2, XM_014152712.2, XM_014154852.2, XM_014157890.2, XM_014157892.2, XM_014160111.2, XM_014163293.2, XM_014164196.2,…
......GO:0010639	BP	e	negative regulation of organelle organization	37/1406	658/36174	0.0247418	6	37	1	1	1	0.874469	XM_014123366.2, XM_014125702.2, XM_014128509.2, XM_014138965.2, XM_014142504.2, XM_014144624.2, XM_014151788.2, XM_014154852.2, XM_014157531.2, XM_014158993.2, XM_014159493.2, XM_014162232.2, XM_014163748.2, XM_014164690.2, XM_014166237.2, XM_014169568.2, XM_014180470.2, XM_014180556.2, XM_014181093.2, XM_014191839.2, XM_014192040.2, XM_014195596.2, XM_014199401.2, XM_014201154.2, XM_014206759.2,…
....GO:0042551	BP	e	neuron maturation	6/1406	58/36174	0.0247485	5	6	1	1	1	0.874469	XM_014138623.2, XM_014160719.2, XM_014166932.2, XM_014208288.2, XM_045699173.1, XM_045701055.1
........GO:0010863	BP	e	positive regulation of phospholipase C activity	7/1406	74/36174	0.0248168	8	7	1	1	1	0.874469	XM_014138623.2, XM_014148345.2, XM_014160719.2, XM_014216426.2, XM_045710816.1, XM_045713394.1, XM_045714366.1
.....GO:0050805	BP	e	negative regulation of synaptic transmission	11/1406	140/36174	0.0248431	7	11	1	1	1	0.874469	XM_014125702.2, XM_014143653.2, XM_014155530.2, XM_014173279.2, XM_014200628.2, XM_045688948.1, XM_045691973.1, XM_045699588.1, XM_045708950.1, XM_045711710.1, XM_045721503.1
......GO:0060123	BP	e	regulation of growth hormone secretion	4/1406	29/36174	0.0248891	9	4	1	1	1	0.874469	XM_014127564.2, XM_014150371.2, XM_014164690.2, XM_014200628.2
......GO:0044539	BP	e	long-chain fatty acid import into cell	4/1406	29/36174	0.0248891	8	4	1	1	1	0.874469	XM_014133485.2, XM_014166728.2, XM_045703935.1, XM_045724721.1
.....GO:0010458	BP	e	exit from mitosis	4/1406	29/36174	0.0248891	5	4	1	1	1	0.874469	XM_045694965.1, XM_045694988.1, XM_045695003.1, XM_045702273.1
...GO:0071625	BP	e	vocalization behavior	5/1406	43/36174	0.0249577	3	5	1	1	1	0.874469	XM_014128698.2, XM_014144454.2, XM_045688948.1, XM_045721575.1, XM_045724151.1
.GO:0032501	BP	e	multicellular organismal process	272/1406	6192/36174	0.0251384	1	272	1	1	1	0.875541	NM_001123534.1, NM_001123565.1, NM_001123684.1, NM_001139542.1, NM_001139559.1, NM_001140139.1, NM_001140660.1, NM_001141288.3, NM_001141623.1, NM_001185027.1, XM_014125353.2, XM_014125702.2, XM_014125715.2, XM_014125905.2, XM_014127564.2, XM_014127992.2, XM_014128127.2, XM_014128279.2, XM_014128357.2, XM_014128507.2, XM_014128698.2, XM_014129481.2, XM_014131326.2, XM_014131410.2, XM_014131707.2,…
.....GO:0010631	BP	e	epithelial cell migration	14/1406	196/36174	0.0251664	5	14	1	1	1	0.875541	XM_014127564.2, XM_014140342.2, XM_014143653.2, XM_014148993.2, XM_014154293.2, XM_014161686.2, XM_014164869.2, XM_014198698.2, XM_045690197.1, XM_045691577.1, XM_045697707.1, XM_045717037.1, XM_045717811.1, XR_006758047.1
......GO:0010811	BP	e	positive regulation of cell-substrate adhesion	18/1406	270/36174	0.0254249	6	18	1	1	1	0.882453	XM_014131543.2, XM_014143653.2, XM_014148993.2, XM_014151791.2, XM_014169198.2, XM_014197202.2, XM_014207963.2, XM_045694693.1, XM_045694917.1, XM_045697966.1, XM_045702267.1, XM_045702698.1, XM_045706075.1, XM_045714999.1, XM_045716463.1, XM_045720034.1, XM_045722609.1, XM_045724752.1
...GO:0007166	BP	e	cell surface receptor signaling pathway	172/1406	3769/36174	0.0259053	5	172	1	1	1	0.897018	NM_001123633.1, XM_014122869.2, XM_014123584.2, XM_014125702.2, XM_014127062.2, XM_014127175.2, XM_014127564.2, XM_014128653.2, XM_014129062.2, XM_014129605.2, XM_014131707.2, XM_014132275.2, XM_014132317.2, XM_014132863.2, XM_014133513.2, XM_014135168.2, XM_014135180.2, XM_014135222.2, XM_014135297.2, XM_014135530.1, XM_014136580.2, XM_014137735.2, XM_014138623.2, XM_014138993.2, XM_014139250.2,…
.......GO:0036159	BP	e	inner dynein arm assembly	3/1406	17/36174	0.0265024	7	3	1	1	1	0.897277	XM_014123366.2, XM_014166231.2, XM_014168042.2
....GO:0021915	BP	e	neural tube development	8/1406	92/36174	0.0268305	5	8	1	1	1	0.897277	XM_014129056.2, XM_014133513.2, XM_014135222.2, XM_014135530.1, XM_014169186.2, XM_045690242.1, XM_045696254.1, XM_045704761.1
...GO:0010842	BP	e	retina layer formation	8/1406	92/36174	0.0268305	3	8	1	1	1	0.897277	XM_014153138.2, XM_014179818.2, XM_014197409.2, XM_045692043.1, XM_045703948.1, XM_045706373.1, XM_045719726.1, XM_045724384.1
...GO:0097120	BP	e	receptor localization to synapse	10/1406	120/36174	0.0272807	3	10	1	1	1	0.897277	XM_014151600.2, XM_014154466.2, XM_014157199.2, XM_014174597.2, XM_014194217.2, XM_045692970.1, XM_045699996.1, XM_045710627.1, XM_045720004.1, XM_045722208.1
........GO:0043406	BP	e	positive regulation of MAP kinase activity	16/1406	236/36174	0.0274879	12	16	1	1	1	0.897277	XM_014125702.2, XM_014127175.2, XM_014128863.2, XM_014137545.2, XM_014143653.2, XM_014148345.2, XM_014155561.2, XM_014163293.2, XM_014172691.2, XM_014198662.2, XM_014204391.2, XM_045695894.1, XM_045708528.1, XM_045708950.1, XM_045710816.1, XM_045719990.1
....GO:0048617	BP	e	embryonic foregut morphogenesis	2/1406	7/36174	0.0278325	4	2	1	1	1	0.897277	XM_045689586.1, XM_045708292.1
...GO:0019074	BP	e	viral RNA genome packaging	2/1406	7/36174	0.0278325	3	2	1	1	1	0.897277	XM_014129148.2, XM_014196466.2
..GO:0019072	BP	e	viral genome packaging	2/1406	7/36174	0.0278325	2	2	1	1	1	0.897277	XM_014129148.2, XM_014196466.2
......GO:0032803	BP	e	regulation of low-density lipoprotein particle receptor catabolic process	2/1406	7/36174	0.0278325	7	2	1	1	1	0.897277	XM_014201158.2, XM_045688594.1
......GO:0120040	BP	e	regulation of macrophage proliferation	2/1406	7/36174	0.0278325	6	2	1	1	1	0.897277	XM_014168528.2, XM_045697707.1
.....GO:1990441	BP	e	negative regulation of transcription from RNA polymerase II promoter in response to endoplasmic reticulum stress	2/1406	7/36174	0.0278325	13	2	1	1	1	0.897277	XM_014164596.2, XM_045702855.1
.......GO:1905602	BP	e	positive regulation of receptor-mediated endocytosis involved in cholesterol transport	2/1406	7/36174	0.0278325	10	2	1	1	1	0.897277	XM_014201158.2, XM_045688594.1
.......GO:0090427	BP	e	activation of meiosis	2/1406	7/36174	0.0278325	9	2	1	1	1	0.897277	XM_014127992.2, XM_045695876.1
.....GO:0048104	BP	e	establishment of body hair or bristle planar orientation	2/1406	7/36174	0.0278325	5	2	1	1	1	0.897277	XM_014128700.2, XM_045699673.1
.......GO:0120041	BP	e	positive regulation of macrophage proliferation	2/1406	7/36174	0.0278325	7	2	1	1	1	0.897277	XM_014168528.2, XM_045697707.1
......GO:0048105	BP	e	establishment of body hair planar orientation	2/1406	7/36174	0.0278325	6	2	1	1	1	0.897277	XM_014128700.2, XM_045699673.1
.....GO:0014816	BP	e	skeletal muscle satellite cell differentiation	2/1406	7/36174	0.0278325	5	2	1	1	1	0.897277	XM_045712784.1, XR_001323139.2
.......GO:0062100	BP	e	positive regulation of programmed necrotic cell death	2/1406	7/36174	0.0278325	7	2	1	1	1	0.897277	XM_014191036.2, XM_045716488.1
.......GO:1904000	BP	e	positive regulation of eating behavior	2/1406	7/36174	0.0278325	7	2	1	1	1	0.897277	XM_014146132.2, XM_014150371.2
......GO:1905581	BP	e	positive regulation of low-density lipoprotein particle clearance	2/1406	7/36174	0.0278325	6	2	1	1	1	0.897277	XM_014201158.2, XM_045688594.1
...GO:0002118	BP	e	aggressive behavior	2/1406	7/36174	0.0278325	3	2	1	1	1	0.897277	XM_014136991.2, XM_014162828.2
....GO:0090107	BP	e	regulation of high-density lipoprotein particle assembly	2/1406	7/36174	0.0278325	6	2	1	1	1	0.897277	XM_014155904.2, XM_045722702.1
........GO:0060545	BP	e	positive regulation of necroptotic process	2/1406	7/36174	0.0278325	8	2	1	1	1	0.897277	XM_014191036.2, XM_045716488.1
....GO:0003032	BP	e	detection of oxygen	2/1406	7/36174	0.0278325	4	2	1	1	1	0.897277	XM_014143737.2, XM_014206164.2
.....GO:0090108	BP	e	positive regulation of high-density lipoprotein particle assembly	2/1406	7/36174	0.0278325	7	2	1	1	1	0.897277	XM_014155904.2, XM_045722702.1
....GO:1904016	BP	e	response to Thyroglobulin triiodothyronine	2/1406	7/36174	0.0278325	4	2	1	1	1	0.897277	XM_014133485.2, XM_014166728.2
.....GO:0042350	BP	e	GDP-L-fucose biosynthetic process	2/1406	7/36174	0.0278325	8	2	1	1	1	0.897277	XM_014169198.2, XM_045720034.1
.....GO:0010885	BP	e	regulation of cholesterol storage	4/1406	30/36174	0.0278593	5	4	1	1	1	0.897277	XM_014126342.2, XM_014155904.2, XM_045705117.1, XM_045722702.1
......GO:0051823	BP	e	regulation of synapse structural plasticity	4/1406	30/36174	0.0278593	6	4	1	1	1	0.897277	XM_014166752.2, XM_014195596.2, XM_045722644.1, XR_006761843.1
....GO:0001919	BP	e	regulation of receptor recycling	4/1406	30/36174	0.0278593	5	4	1	1	1	0.897277	XM_014180363.2, XM_014181359.2, XM_014201158.2, XM_045688594.1
..GO:0044706	BP	e	multi-multicellular organism process	10/1406	121/36174	0.0279511	2	10	1	1	1	0.898272	XM_014133485.2, XM_014143737.2, XM_014166728.2, XM_014180427.2, XM_014196821.2, XM_014206164.2, XM_045694917.1, XM_045707071.1, XM_045717727.1, XM_045720583.1
.....GO:0045933	BP	e	positive regulation of muscle contraction	7/1406	76/36174	0.02823	7	7	1	1	1	0.905264	XM_014150371.2, XM_014203061.2, XM_045697089.1, XM_045699497.1, XM_045707071.1, XM_045715929.1, XM_045716463.1
......GO:0014743	BP	e	regulation of muscle hypertrophy	10/1406	122/36174	0.0286732	6	10	1	1	1	0.912354	NM_001185027.1, XM_014146132.2, XM_014153933.2, XM_014155561.2, XM_014174888.2, XM_045691505.1, XM_045691507.1, XM_045697707.1, XM_045717025.1, XM_045718792.1
....GO:1902683	BP	e	regulation of receptor localization to synapse	6/1406	60/36174	0.0286986	4	6	1	1	1	0.912354	XM_014148345.2, XM_014150371.2, XM_014173279.2, XM_014175660.2, XM_014197240.2, XM_045692970.1
.......GO:0043410	BP	e	positive regulation of MAPK cascade	48/1406	906/36174	0.0294465	8	48	1	1	1	0.932114	NM_001126230.1, XM_014125702.2, XM_014127062.2, XM_014127175.2, XM_014127564.2, XM_014128863.2, XM_014137545.2, XM_014140342.2, XM_014143653.2, XM_014143737.2, XM_014148345.2, XM_014155561.2, XM_014157890.2, XM_014157892.2, XM_014163293.2, XM_014166932.2, XM_014168528.2, XM_014172691.2, XM_014181359.2, XM_014191036.2, XM_014192630.2, XM_014197230.2, XM_014198662.2, XM_014201154.2, XM_014204391.2,…
......GO:0050768	BP	e	negative regulation of neurogenesis	23/1406	372/36174	0.0295972	7	23	1	1	1	0.934878	XM_014128698.2, XM_014135180.2, XM_014135222.2, XM_014135530.1, XM_014146333.2, XM_014155860.2, XM_014156074.2, XM_014174940.2, XM_014177664.2, XM_014196540.2, XM_014199401.2, XM_014216456.2, XM_045688632.1, XM_045694087.1, XM_045696288.1, XM_045697707.1, XM_045701372.1, XM_045705124.1, XM_045706116.1, XM_045710701.1, XM_045714998.1, XM_045722667.1, XR_006760173.1
..GO:0030029	BP	e	actin filament-based process	56/1406	1073/36174	0.0298596	2	56	1	1	1	0.941151	NM_001140645.2, XM_014128507.2, XM_014129040.2, XM_014132599.2, XM_014132747.2, XM_014133569.2, XM_014137625.2, XM_014137917.2, XM_014138300.2, XM_014142504.2, XM_014143653.2, XM_014144621.2, XM_014146124.2, XM_014154852.2, XM_014157531.2, XM_014162232.2, XM_014164690.2, XM_014165857.2, XM_014166691.2, XM_014174956.2, XM_014178690.2, XM_014179276.2, XM_014180468.2, XM_014180556.2, XM_014181500.2,…
.......GO:0051125	BP	e	regulation of actin nucleation	7/1406	77/36174	0.0300502	9	7	1	1	1	0.945139	XM_014123366.2, XM_014142504.2, XM_014181500.2, XM_014195596.2, XM_045690241.1, XM_045722644.1, XM_045724809.1
......GO:1901879	BP	e	regulation of protein depolymerization	15/1406	214/36174	0.0301952	6	15	1	1	1	0.945666	XM_014142504.2, XM_014151788.2, XM_014154852.2, XM_014157531.2, XM_014166237.2, XM_014180556.2, XM_014191839.2, XM_014192040.2, XM_014199401.2, XM_014201154.2, XM_014208117.2, XM_045694693.1, XM_045694988.1, XM_045702273.1, XM_045710701.1
...GO:0090559	BP	e	regulation of membrane permeability	10/1406	124/36174	0.0302731	3	10	1	1	1	0.946098	NM_001140387.1, XM_014146132.2, XM_014160208.2, XM_014170942.2, XM_014180470.2, XM_014202677.2, XM_045710019.1, XM_045716488.1, XM_045723140.1, XM_045723142.1
...GO:0050878	BP	e	regulation of body fluid levels	31/1406	533/36174	0.0307832	3	31	1	1	1	0.946791	NM_001123534.1, NM_001140139.1, XM_014126342.2, XM_014131834.2, XM_014132751.2, XM_014134111.2, XM_014144454.2, XM_014147532.2, XM_014154293.2, XM_014157495.2, XM_014161672.2, XM_014170942.2, XM_014192630.2, XM_014194793.2, XM_014196073.2, XM_014201158.2, XM_014204391.2, XM_014214343.2, XM_014215230.2, XM_045692533.1, XM_045699347.1, XM_045705124.1, XM_045707071.1, XM_045715929.1, XM_045715963.1,…
......GO:1903998	BP	e	regulation of eating behavior	3/1406	18/36174	0.0309044	6	3	1	1	1	0.946791	XM_014146132.2, XM_014150371.2, XM_045723570.1
....GO:0034380	BP	e	high-density lipoprotein particle assembly	3/1406	18/36174	0.0309044	8	3	1	1	1	0.946791	XM_014155904.2, XM_045722702.1, XR_001328808.2
.......GO:0032534	BP	e	regulation of microvillus assembly	3/1406	18/36174	0.0309044	8	3	1	1	1	0.946791	XM_045697718.1, XM_045705841.1, XR_001323139.2
.....GO:0060368	BP	e	regulation of Fc receptor mediated stimulatory signaling pathway	3/1406	18/36174	0.0309044	6	3	1	1	1	0.946791	XM_014127175.2, XM_014206757.2, XM_045693539.1
.......GO:0071803	BP	e	positive regulation of podosome assembly	3/1406	18/36174	0.0309044	8	3	1	1	1	0.946791	XM_014129605.2, XM_014157767.2, XM_045705329.1
...GO:0050803	BP	e	regulation of synapse structure or activity	3/1406	18/36174	0.0309044	3	3	1	1	1	0.946791	XM_014137070.2, XM_014175894.2, XM_014177664.2
......GO:0002840	BP	e	regulation of T cell mediated immune response to tumor cell	4/1406	31/36174	0.0310316	8	4	1	1	1	0.946791	NM_001123565.1, NM_001123684.1, XM_014151584.2, XM_014177293.2
....GO:0098974	BP	e	postsynaptic actin cytoskeleton organization	4/1406	31/36174	0.0310316	7	4	1	1	1	0.946791	XM_014164690.2, XM_014197240.2, XM_045692940.1, XM_045701555.1
......GO:0099188	BP	e	postsynaptic cytoskeleton organization	4/1406	31/36174	0.0310316	6	4	1	1	1	0.946791	XM_014164690.2, XM_014197240.2, XM_045692940.1, XM_045701555.1
.....GO:0016310	BP	e	phosphorylation	72/1406	1444/36174	0.0310508	5	72	1	1	1	0.946791	NM_001173605.1, NM_001320018.1, XM_014125702.2, XM_014127175.2, XM_014127992.2, XM_014128507.2, XM_014129573.2, XM_014129605.2, XM_014133719.2, XM_014133906.2, XM_014137128.2, XM_014139250.2, XM_014140342.2, XM_014143653.2, XM_014144035.2, XM_014144624.2, XM_014144737.2, XM_014146132.2, XM_014149515.2, XM_014151791.2, XM_014152712.2, XM_014154852.2, XM_014157890.2, XM_014157892.2, XM_014160111.2,…
....GO:0048585	BP	e	negative regulation of response to stimulus	154/1406	3361/36174	0.0310655	4	154	1	1	1	0.946791	NM_001123565.1, NM_001123684.1, NM_001146436.1, NM_001173605.1, XM_014123584.2, XM_014124373.2, XM_014125702.2, XM_014125905.2, XM_014126342.2, XM_014127175.2, XM_014128653.2, XM_014129602.2, XM_014129868.2, XM_014130095.2, XM_014130556.2, XM_014131309.2, XM_014131707.2, XM_014132060.2, XM_014132751.2, XM_014132863.2, XM_014135180.2, XM_014135427.2, XM_014136580.2, XM_014137640.2, XM_014138965.2,…
.....GO:0050885	BP	e	neuromuscular process controlling balance	8/1406	95/36174	0.0317053	5	8	1	1	1	0.959388	XM_014127992.2, XM_014131834.2, XM_014134111.2, XM_014150263.2, XM_014177688.2, XM_045696195.1, XM_045721228.1, XM_045722568.1
......GO:0045747	BP	e	positive regulation of Notch signaling pathway	8/1406	95/36174	0.0317053	7	8	1	1	1	0.959388	XM_014135222.2, XM_014135530.1, XM_014160111.2, XM_014163405.2, XM_014174888.2, XM_014197616.2, XM_045700988.1, XM_045719707.1
.....GO:1902414	BP	e	protein localization to cell junction	15/1406	217/36174	0.031739	5	15	1	1	1	0.959388	XM_014129605.2, XM_014138965.2, XM_014151600.2, XM_014154388.2, XM_014169568.2, XM_014174597.2, XM_014194217.2, XM_045692970.1, XM_045704559.1, XM_045707597.1, XM_045707607.1, XM_045710627.1, XM_045721575.1, XM_045723288.1, XR_006762737.1
....GO:1901701	BP	e	cellular response to oxygen-containing compound	77/1406	1559/36174	0.0318628	4	77	1	1	1	0.961161	NM_001123534.1, NM_001185027.1, NM_001320018.1, XM_014125082.2, XM_014125702.2, XM_014125905.2, XM_014126342.2, XM_014127175.2, XM_014128698.2, XM_014128863.2, XM_014129056.2, XM_014129605.2, XM_014130095.2, XM_014132086.2, XM_014132582.2, XM_014133016.2, XM_014137591.2, XM_014137640.2, XM_014138572.2, XM_014139104.2, XM_014140499.2, XM_014143653.2, XM_014146132.2, XM_014150371.2, XM_014155904.2,…
.....GO:0002691	BP	e	regulation of cellular extravasation	7/1406	78/36174	0.0319476	7	7	1	1	1	0.961753	NM_001123633.1, XM_045687945.1, XM_045694929.1, XM_045695876.1, XM_045700010.1, XM_045713394.1, XM_045722211.1
....GO:0002040	BP	e	sprouting angiogenesis	10/1406	126/36174	0.0320827	4	10	1	1	1	0.962951	XM_014143653.2, XM_014148993.2, XM_014161686.2, XM_014180039.2, XM_014198698.2, XM_014201308.2, XM_045709963.1, XM_045717811.1, XM_045724948.1, XM_045724971.1
......GO:0006670	BP	e	sphingosine metabolic process	5/1406	46/36174	0.0323418	8	5	1	1	1	0.967696	XM_014122869.2, XM_014169240.2, XM_014169241.2, XM_014208991.2, XM_045703401.1
...GO:0051602	BP	e	response to electrical stimulus	6/1406	62/36174	0.033042	3	6	1	1	1	0.971758	NM_001185027.1, XM_014138572.2, XM_014140342.2, XM_014173999.2, XM_014205623.2, XM_014210277.2
......GO:0048713	BP	e	regulation of oligodendrocyte differentiation	7/1406	79/36174	0.0339235	6	7	1	1	1	0.971758	XM_014135222.2, XM_014135530.1, XM_014146132.2, XM_014181352.2, XM_045696990.1, XM_045698556.1, XR_006759926.1
.........GO:0021955	BP	e	central nervous system neuron axonogenesis	7/1406	79/36174	0.0339235	10	7	1	1	1	0.971758	XM_014163293.2, XM_045694009.1, XM_045697707.1, XM_045702273.1, XM_045704761.1, XM_045705124.1, XM_045707688.1
......GO:0051963	BP	e	regulation of synapse assembly	17/1406	259/36174	0.034171	6	17	1	1	1	0.971758	XM_014128576.2, XM_014133016.2, XM_014138300.2, XM_014146124.2, XM_014150371.2, XM_014155858.2, XM_014198929.2, XM_014198977.2, XM_014215084.2, XM_045694009.1, XM_045697707.1, XM_045701055.1, XM_045701555.1, XM_045703938.1, XM_045705124.1, XM_045707607.1, XM_045724151.1
......GO:1902904	BP	e	negative regulation of supramolecular fiber organization	24/1406	394/36174	0.0343088	6	24	1	1	1	0.971758	XM_014123366.2, XM_014128509.2, XM_014138965.2, XM_014142504.2, XM_014151788.2, XM_014154852.2, XM_014157531.2, XM_014159493.2, XM_014162232.2, XM_014164690.2, XM_014166237.2, XM_014169568.2, XM_014180556.2, XM_014191839.2, XM_014192040.2, XM_014195596.2, XM_014199401.2, XM_014201154.2, XM_014208117.2, XM_045692753.1, XM_045693719.1, XM_045694988.1, XM_045710807.1, XM_045722644.1
....GO:0045595	BP	e	regulation of cell differentiation	146/1406	3178/36174	0.034355	4	146	1	1	1	0.971758	NM_001123698.1, NM_001141009.1, XM_014123366.2, XM_014124373.2, XM_014125702.2, XM_014125905.2, XM_014127564.2, XM_014127992.2, XM_014128698.2, XM_014129056.2, XM_014129481.2, XM_014129605.2, XM_014131309.2, XM_014132751.2, XM_014133016.2, XM_014133513.2, XM_014134629.2, XM_014135180.2, XM_014135222.2, XM_014135530.1, XM_014135829.2, XM_014138623.2, XM_014140342.2, XM_014140499.2, XM_014142504.2,…
....GO:0002076	BP	e	osteoblast development	4/1406	32/36174	0.0344075	4	4	1	1	1	0.971758	XM_045689586.1, XM_045704761.1, XM_045708292.1, XM_045714661.1
......GO:1903428	BP	e	positive regulation of reactive oxygen species biosynthetic process	4/1406	32/36174	0.0344075	7	4	1	1	1	0.971758	XM_014202677.2, XM_045701555.1, XM_045723140.1, XM_045723142.1
.......GO:0032530	BP	e	regulation of microvillus organization	4/1406	32/36174	0.0344075	7	4	1	1	1	0.971758	XM_014204663.2, XM_045697718.1, XM_045705841.1, XR_001323139.2
.......GO:0032272	BP	e	negative regulation of protein polymerization	13/1406	185/36174	0.0346627	7	13	1	1	1	0.971758	XM_014128509.2, XM_014142504.2, XM_014151788.2, XM_014154852.2, XM_014157531.2, XM_014159493.2, XM_014162232.2, XM_014164690.2, XM_014166237.2, XM_014180556.2, XM_014191839.2, XM_014208117.2, XM_045693719.1
......GO:0051957	BP	e	positive regulation of amino acid transport	5/1406	47/36174	0.0350749	7	5	1	1	1	0.971758	XM_014134495.2, XM_014200628.2, XM_045691973.1, XM_045699497.1, XM_045715929.1
....GO:0042711	BP	e	maternal behavior	3/1406	19/36174	0.0356645	5	3	1	1	1	0.971758	XM_014128698.2, XM_014138623.2, XM_014160719.2
......GO:0061469	BP	e	regulation of type B pancreatic cell proliferation	3/1406	19/36174	0.0356645	6	3	1	1	1	0.971758	XM_045703401.1, XM_045714998.1, XR_006758047.1
......GO:0044794	BP	e	positive regulation by host of viral process	3/1406	19/36174	0.0356645	6	3	1	1	1	0.971758	XM_014129148.2, XM_014132465.2, XM_014196466.2
....GO:0007195	BP	e	adenylate cyclase-inhibiting dopamine receptor signaling pathway	3/1406	19/36174	0.0356645	8	3	1	1	1	0.971758	XM_014207963.2, XM_014213610.2, XM_045708950.1
.....GO:0001921	BP	e	positive regulation of receptor recycling	3/1406	19/36174	0.0356645	6	3	1	1	1	0.971758	XM_014181359.2, XM_014201158.2, XM_045688594.1
.......GO:1903076	BP	e	regulation of protein localization to plasma membrane	15/1406	223/36174	0.0356715	7	15	1	1	1	0.971758	XM_014127175.2, XM_014127992.2, XM_014129481.2, XM_014154852.2, XM_014179843.2, XM_014181359.2, XM_014204663.2, XM_014205858.2, XM_045691505.1, XM_045691507.1, XM_045692970.1, XM_045703935.1, XM_045705124.1, XM_045724721.1, XR_006770558.1
....GO:0043102	BP	e	amino acid salvage	2/1406	8/36174	0.0361658	8	2	1	1	1	0.971758	XM_014138581.2, XM_014138583.2
....GO:1990787	BP	e	negative regulation of hh target transcription factor activity	2/1406	8/36174	0.0361658	11	2	1	1	1	0.971758	XM_014204667.2, XM_045704761.1
.......GO:1903898	BP	e	negative regulation of PERK-mediated unfolded protein response	2/1406	8/36174	0.0361658	9	2	1	1	1	0.971758	XM_014164596.2, XM_045702855.1
......GO:1990708	BP	e	conditioned place preference	2/1406	8/36174	0.0361658	8	2	1	1	1	0.971758	XM_014147532.2, XM_014180185.2
.......GO:0030263	BP	e	apoptotic chromosome condensation	2/1406	8/36174	0.0361658	7	2	1	1	1	0.971758	XM_014135434.2, XM_014158993.2
......GO:1905533	BP	e	negative regulation of leucine import across plasma membrane	2/1406	8/36174	0.0361658	10	2	1	1	1	0.971758	XM_014214047.2, XM_045716647.1
.......GO:0071265	BP	e	L-methionine biosynthetic process	2/1406	8/36174	0.0361658	11	2	1	1	1	0.971758	XM_014138581.2, XM_014138583.2
.......GO:0061833	BP	e	protein localization to tricellular tight junction	2/1406	8/36174	0.0361658	7	2	1	1	1	0.971758	XM_014129605.2, XM_045704559.1
.....GO:0071267	BP	e	L-methionine salvage	2/1406	8/36174	0.0361658	12	2	1	1	1	0.971758	XM_014138581.2, XM_014138583.2
.......GO:0060357	BP	e	regulation of leucine import	2/1406	8/36174	0.0361658	10	2	1	1	1	0.971758	XM_014214047.2, XM_045716647.1
......GO:0045763	BP	e	negative regulation of cellular amino acid metabolic process	2/1406	8/36174	0.0361658	7	2	1	1	1	0.971758	XM_045691505.1, XM_045691507.1
......GO:0062033	BP	e	positive regulation of mitotic sister chromatid segregation	2/1406	8/36174	0.0361658	9	2	1	1	1	0.971758	XM_014129056.2, XM_045710464.1
.....GO:1902445	BP	e	regulation of mitochondrial membrane permeability involved in programmed necrotic cell death	2/1406	8/36174	0.0361658	8	2	1	1	1	0.971758	NM_001140387.1, XM_014180470.2
.......GO:1901727	BP	e	positive regulation of histone deacetylase activity	2/1406	8/36174	0.0361658	10	2	1	1	1	0.971758	XM_014125702.2, XM_014213496.2
.......GO:0060358	BP	e	negative regulation of leucine import	2/1406	8/36174	0.0361658	11	2	1	1	1	0.971758	XM_014214047.2, XM_045716647.1
......GO:0019509	BP	e	L-methionine salvage from methylthioadenosine	2/1406	8/36174	0.0361658	13	2	1	1	1	0.971758	XM_014138581.2, XM_014138583.2
......GO:0021935	BP	e	cerebellar granule cell precursor tangential migration	2/1406	8/36174	0.0361658	6	2	1	1	1	0.971758	XM_014133513.2, XM_045696254.1
.......GO:1905532	BP	e	regulation of leucine import across plasma membrane	2/1406	8/36174	0.0361658	9	2	1	1	1	0.971758	XM_014214047.2, XM_045716647.1
....GO:1904059	BP	e	regulation of locomotor rhythm	2/1406	8/36174	0.0361658	5	2	1	1	1	0.971758	XM_014146132.2, XM_014147532.2
.......GO:2000391	BP	e	positive regulation of neutrophil extravasation	2/1406	8/36174	0.0361658	9	2	1	1	1	0.971758	NM_001123633.1, XM_045694929.1
.....GO:0030307	BP	e	positive regulation of cell growth	22/1406	354/36174	0.0362443	6	22	1	1	1	0.971758	NM_001173689.1, XM_014125447.2, XM_014129481.2, XM_014135829.2, XM_014140342.2, XM_014143653.2, XM_014146132.2, XM_014151600.2, XM_014161721.2, XM_014175660.2, XM_014180240.2, XM_014197240.2, XM_014197409.2, XM_045692916.1, XM_045696288.1, XM_045696439.1, XM_045697707.1, XM_045702273.1, XM_045706116.1, XM_045709314.1, XM_045710701.1, XM_045724821.1
...GO:0048839	BP	e	inner ear development	10/1406	130/36174	0.0363403	3	10	1	1	1	0.971758	NM_001141718.1, XM_014127564.2, XM_014131834.2, XM_014134111.2, XM_014143737.2, XM_014179328.2, XM_014206164.2, XM_045689598.1, XM_045690232.1, XM_045700849.1
........GO:0070373	BP	e	negative regulation of ERK1 and ERK2 cascade	12/1406	162/36174	0.0368953	9	12	1	1	1	0.971758	XM_014127175.2, XM_014131309.2, XM_014163293.2, XM_014204663.2, XM_014213326.2, XM_045688369.1, XM_045699497.1, XM_045705124.1, XM_045716737.1, XR_006758514.1, XR_006760200.1, XR_006770156.1
......GO:0048593	BP	e	camera-type eye morphogenesis	5/1406	48/36174	0.0379463	6	5	1	1	1	0.971758	XM_014125743.2, XM_045687237.1, XM_045694009.1, XM_045697966.1, XM_045705124.1
.....GO:0042273	BP	e	ribosomal large subunit biogenesis	4/1406	33/36174	0.0379882	5	4	1	1	1	0.971758	XM_014159524.2, XM_014181506.2, XM_045688768.1, XM_045693717.1
......GO:1901203	BP	e	positive regulation of extracellular matrix assembly	4/1406	33/36174	0.0379882	7	4	1	1	1	0.971758	XM_045689586.1, XM_045694988.1, XM_045708292.1, XM_045710807.1
...GO:0043931	BP	e	ossification involved in bone maturation	4/1406	33/36174	0.0379882	3	4	1	1	1	0.971758	XM_014144454.2, XM_014147187.2, XM_045690242.1, XM_045719648.1
......GO:1901741	BP	e	positive regulation of myoblast fusion	4/1406	33/36174	0.0379882	7	4	1	1	1	0.971758	NM_001123698.1, XM_014180427.2, XM_045694929.1, XM_045701555.1
.......GO:1900274	BP	e	regulation of phospholipase C activity	7/1406	81/36174	0.0381149	7	7	1	1	1	0.971758	XM_014138623.2, XM_014148345.2, XM_014160719.2, XM_014216426.2, XM_045710816.1, XM_045713394.1, XM_045714366.1
....GO:0007413	BP	e	axonal fasciculation	7/1406	81/36174	0.0381149	8	7	1	1	1	0.971758	XM_014133016.2, XM_014135168.2, XM_014151337.2, XM_014163293.2, XM_014169186.2, XM_045705124.1, XM_045710701.1
.......GO:0106030	BP	e	neuron projection fasciculation	7/1406	81/36174	0.0381149	7	7	1	1	1	0.971758	XM_014133016.2, XM_014135168.2, XM_014151337.2, XM_014163293.2, XM_014169186.2, XM_045705124.1, XM_045710701.1
.......GO:0007040	BP	e	lysosome organization	7/1406	81/36174	0.0381149	7	7	1	1	1	0.971758	XM_014125702.2, XM_014146132.2, XM_014150263.2, XM_014155904.2, XM_045694087.1, XM_045702248.1, XM_045722702.1
......GO:0080171	BP	e	lytic vacuole organization	7/1406	81/36174	0.0381149	6	7	1	1	1	0.971758	XM_014125702.2, XM_014146132.2, XM_014150263.2, XM_014155904.2, XM_045694087.1, XM_045702248.1, XM_045722702.1
......GO:0007179	BP	e	transforming growth factor beta receptor signaling pathway	12/1406	164/36174	0.0382363	8	12	1	1	1	0.971758	XM_014127062.2, XM_014136580.2, XM_014140342.2, XM_014143737.2, XM_014152712.2, XM_014206164.2, XM_014210963.1, XM_045689586.1, XM_045691577.1, XM_045697707.1, XM_045700988.1, XM_045708292.1
.......GO:0030834	BP	e	regulation of actin filament depolymerization	10/1406	132/36174	0.038793	10	10	1	1	1	0.971758	XM_014142504.2, XM_014151788.2, XM_014154852.2, XM_014157531.2, XM_014166237.2, XM_014180556.2, XM_014191839.2, XM_014208117.2, XM_045694693.1, XM_045710701.1
......GO:0000025	BP	e	maltose catabolic process	1/1406	1/36174	0.0388677	7	1	1	1	1	0.971758	XM_014215243.2
.......GO:1903125	BP	e	negative regulation of thioredoxin peroxidase activity by peptidyl-threonine phosphorylation	1/1406	1/36174	0.0388677	9	1	1	1	1	0.971758	XM_014125702.2
.....GO:0033373	BP	e	maintenance of protease location in mast cell secretory granule	1/1406	1/36174	0.0388677	6	1	1	1	1	0.971758	XM_014180120.2
.....GO:0048132	BP	e	female germ-line stem cell asymmetric division	1/1406	1/36174	0.0388677	6	1	1	1	1	0.971758	XM_045701947.1
......GO:1905663	BP	e	positive regulation of telomerase RNA reverse transcriptase activity	1/1406	1/36174	0.0388677	10	1	1	1	1	0.971758	XM_014138572.2
.......GO:1905503	BP	e	regulation of motile cilium assembly	1/1406	1/36174	0.0388677	9	1	1	1	1	0.971758	XM_014166231.2
......GO:1904195	BP	e	regulation of granulosa cell proliferation	1/1406	1/36174	0.0388677	6	1	1	1	1	0.971758	XM_014146132.2
.....GO:0014856	BP	e	skeletal muscle cell proliferation	1/1406	1/36174	0.0388677	5	1	1	1	1	0.971758	XM_045712784.1
.......GO:0043610	BP	e	regulation of carbohydrate utilization	1/1406	1/36174	0.0388677	7	1	1	1	1	0.971758	XM_014146132.2
.......GO:1904197	BP	e	positive regulation of granulosa cell proliferation	1/1406	1/36174	0.0388677	7	1	1	1	1	0.971758	XM_014146132.2
......GO:1904887	BP	e	Wnt signalosome assembly	1/1406	1/36174	0.0388677	6	1	1	1	1	0.971758	XM_014125702.2
........GO:1904213	BP	e	negative regulation of iodide transmembrane transport	1/1406	1/36174	0.0388677	10	1	1	1	1	0.971758	XM_014146132.2
.......GO:1904201	BP	e	regulation of iodide transport	1/1406	1/36174	0.0388677	7	1	1	1	1	0.971758	XM_014146132.2
.....GO:1904975	BP	e	response to bleomycin	1/1406	1/36174	0.0388677	6	1	1	1	1	0.971758	XM_014132582.2
......GO:0014736	BP	e	negative regulation of muscle atrophy	1/1406	1/36174	0.0388677	8	1	1	1	1	0.971758	XM_014146132.2
.....GO:1904586	BP	e	cellular response to putrescine	1/1406	1/36174	0.0388677	6	1	1	1	1	0.971758	XM_014138572.2
.......GO:0033371	BP	e	T cell secretory granule organization	1/1406	1/36174	0.0388677	7	1	1	1	1	0.971758	XM_014180120.2
......GO:0005983	BP	e	starch catabolic process	1/1406	1/36174	0.0388677	8	1	1	1	1	0.971758	XM_014215243.2
....GO:0033370	BP	e	maintenance of protein location in mast cell secretory granule	1/1406	1/36174	0.0388677	5	1	1	1	1	0.971758	XM_014180120.2
.....GO:1904585	BP	e	response to putrescine	1/1406	1/36174	0.0388677	5	1	1	1	1	0.971758	XM_014138572.2
........GO:1904212	BP	e	regulation of iodide transmembrane transport	1/1406	1/36174	0.0388677	9	1	1	1	1	0.971758	XM_014146132.2
...GO:0042699	BP	e	follicle-stimulating hormone signaling pathway	1/1406	1/36174	0.0388677	6	1	1	1	1	0.971758	NM_001126230.1
....GO:0006798	BP	e	polyphosphate catabolic process	1/1406	1/36174	0.0388677	6	1	1	1	1	0.971758	XM_014164319.2
....GO:0006797	BP	e	polyphosphate metabolic process	1/1406	1/36174	0.0388677	5	1	1	1	1	0.971758	XM_014164319.2
.......GO:1904202	BP	e	negative regulation of iodide transport	1/1406	1/36174	0.0388677	8	1	1	1	1	0.971758	XM_014146132.2
.......GO:0140493	BP	e	very long-chain fatty acid beta-oxidation	1/1406	1/36174	0.0388677	11	1	1	1	1	0.971758	XM_014131411.2
.....GO:0033379	BP	e	maintenance of protease location in T cell secretory granule	1/1406	1/36174	0.0388677	6	1	1	1	1	0.971758	XM_014180120.2
......GO:1904976	BP	e	cellular response to bleomycin	1/1406	1/36174	0.0388677	7	1	1	1	1	0.971758	XM_014132582.2
....GO:1990828	BP	e	hepatocyte dedifferentiation	1/1406	1/36174	0.0388677	4	1	1	1	1	0.971758	XM_014138572.2
........GO:0019918	BP	e	peptidyl-arginine methylation, to symmetrical-dimethyl arginine	1/1406	1/36174	0.0388677	11	1	1	1	1	0.971758	XM_014144039.2
.....GO:1903048	BP	e	regulation of acetylcholine-gated cation channel activity	1/1406	1/36174	0.0388677	9	1	1	1	1	0.971758	XM_045695526.1
........GO:1905505	BP	e	positive regulation of motile cilium assembly	1/1406	1/36174	0.0388677	10	1	1	1	1	0.971758	XM_014166231.2
.......GO:1901027	BP	e	dextrin catabolic process	1/1406	1/36174	0.0388677	7	1	1	1	1	0.971758	XM_014215243.2
......GO:0033382	BP	e	maintenance of granzyme B location in T cell secretory granule	1/1406	1/36174	0.0388677	7	1	1	1	1	0.971758	XM_014180120.2
......GO:0014841	BP	e	skeletal muscle satellite cell proliferation	1/1406	1/36174	0.0388677	6	1	1	1	1	0.971758	XM_045712784.1
........GO:0006173	BP	e	dADP biosynthetic process	1/1406	1/36174	0.0388677	12	1	1	1	1	0.971758	XM_045714398.1
....GO:0033377	BP	e	maintenance of protein location in T cell secretory granule	1/1406	1/36174	0.0388677	5	1	1	1	1	0.971758	XM_014180120.2
......GO:0005982	BP	e	starch metabolic process	1/1406	1/36174	0.0388677	7	1	1	1	1	0.971758	XM_014215243.2
....GO:0034109	BP	e	homotypic cell-cell adhesion	9/1406	109/36174	0.0395423	4	9	1	1	1	0.986952	XM_014122869.2, XM_014129062.2, XM_014169240.2, XM_014169241.2, XM_014207963.2, XM_014216262.2, XM_045706373.1, XM_045714999.1, XM_045722609.1
......GO:0010720	BP	e	positive regulation of cell development	36/1406	653/36174	0.0399712	6	36	1	1	1	0.994293	XM_014125905.2, XM_014127992.2, XM_014129481.2, XM_014133016.2, XM_014133513.2, XM_014135829.2, XM_014146132.2, XM_014147187.2, XM_014155561.2, XM_014155858.2, XM_014161721.2, XM_014163405.2, XM_014174888.2, XM_014181352.2, XM_014197240.2, XM_014197409.2, XM_014197616.2, XM_014207963.2, XM_014210277.2, XM_045688503.1, XM_045689440.1, XM_045694693.1, XM_045696254.1, XM_045696288.1, XM_045697707.1,…
.....GO:0035794	BP	e	positive regulation of mitochondrial membrane permeability	6/1406	65/36174	0.0403189	8	6	1	1	1	0.997893	XM_014160208.2, XM_014180470.2, XM_014202677.2, XM_045710019.1, XM_045723140.1, XM_045723142.1
.....GO:0007595	BP	e	lactation	6/1406	65/36174	0.0403189	6	6	1	1	1	0.997893	XM_014131834.2, XM_014134111.2, XM_014170942.2, XM_014196073.2, XM_045699347.1, XM_045720583.1
...GO:0007212	BP	e	dopamine receptor signaling pathway	6/1406	65/36174	0.0403189	5	6	1	1	1	0.997893	XM_014138623.2, XM_014160719.2, XM_014174597.2, XM_014207963.2, XM_014213610.2, XM_045708950.1
.......GO:0035581	BP	e	sequestering of extracellular ligand from receptor	3/1406	20/36174	0.0407782	8	3	1	1	1	0.999201	NM_001146436.1, XM_014148716.2, XM_014216250.2
......GO:0060024	BP	e	rhythmic synaptic transmission	3/1406	20/36174	0.0407782	7	3	1	1	1	0.999201	XM_045691870.1, XM_045705260.1, XM_045724151.1
......GO:0018242	BP	e	protein O-linked glycosylation via serine	3/1406	20/36174	0.0407782	8	3	1	1	1	0.999201	XM_014131445.1, XM_014176958.2, XM_045694886.1
...GO:0060746	BP	e	parental behavior	3/1406	20/36174	0.0407782	4	3	1	1	1	0.999201	XM_014128698.2, XM_014138623.2, XM_014160719.2
..GO:0002021	BP	e	response to dietary excess	3/1406	20/36174	0.0407782	5	3	1	1	1	0.999201	XM_014139369.2, XM_014164196.2, XM_045721228.1
.....GO:0014745	BP	e	negative regulation of muscle adaptation	3/1406	20/36174	0.0407782	7	3	1	1	1	0.999201	XM_014146132.2, XM_045691505.1, XM_045691507.1
....GO:0051049	BP	e	regulation of transport	163/1406	3605/36174	0.0409023	4	163	1	1	1	1	NM_001140660.1, NM_001165374.1, NM_001173689.1, XM_014125702.2, XM_014126342.2, XM_014127175.2, XM_014127564.2, XM_014128357.2, XM_014128863.2, XM_014129061.2, XM_014129481.2, XM_014129868.2, XM_014131834.2, XM_014132060.2, XM_014132305.2, XM_014132465.2, XM_014133016.2, XM_014134111.2, XM_014134361.2, XM_014134495.2, XM_014134606.2, XM_014137545.2, XM_014138623.2, XM_014139104.2, XM_014139250.2,…
.....GO:0060143	BP	e	positive regulation of syncytium formation by plasma membrane fusion	5/1406	49/36174	0.0409574	6	5	1	1	1	1	NM_001123698.1, XM_014166752.2, XM_014180427.2, XM_045694929.1, XM_045701555.1
......GO:0090277	BP	e	positive regulation of peptide hormone secretion	14/1406	203/36174	0.0414084	9	14	1	1	1	1	NM_001173689.1, XM_014139104.2, XM_014140499.2, XM_014164690.2, XM_014171140.2, XM_014200628.2, XM_014209655.2, XM_045702319.1, XM_045704559.1, XM_045706374.1, XM_045708904.1, XM_045715929.1, XM_045722609.1, XM_045724752.1
.....GO:0031664	BP	e	regulation of lipopolysaccharide-mediated signaling pathway	4/1406	34/36174	0.0417741	6	4	1	1	1	1	XM_045695894.1, XM_045701943.1, XM_045718792.1, XM_045722654.1
.......GO:0060219	BP	e	camera-type eye photoreceptor cell differentiation	4/1406	34/36174	0.0417741	7	4	1	1	1	1	XM_014179818.2, XM_014197409.2, XM_045719726.1, XM_045724384.1
......GO:0051956	BP	e	negative regulation of amino acid transport	4/1406	34/36174	0.0417741	7	4	1	1	1	1	XM_014200628.2, XM_014214047.2, XM_045715929.1, XM_045716647.1
......GO:0030502	BP	e	negative regulation of bone mineralization	4/1406	34/36174	0.0417741	7	4	1	1	1	1	XM_014143653.2, XM_014174269.2, XM_014180120.2, XM_014204667.2
....GO:0042743	BP	e	hydrogen peroxide metabolic process	4/1406	34/36174	0.0417741	4	4	1	1	1	1	XM_014131411.2, XM_014147549.2, XM_014213339.2, XM_045723408.1
.....GO:0099545	BP	e	trans-synaptic signaling by trans-synaptic complex	4/1406	34/36174	0.0417741	6	4	1	1	1	1	XM_014155858.2, XM_014156074.2, XM_014196540.2, XM_045705124.1
....GO:2000272	BP	e	negative regulation of signaling receptor activity	4/1406	34/36174	0.0417741	7	4	1	1	1	1	XM_014181359.2, XM_045699497.1, XM_045705124.1, XM_045716809.1
........GO:0055078	BP	e	sodium ion homeostasis	4/1406	34/36174	0.0417741	8	4	1	1	1	1	XM_014127974.2, XM_014144454.2, XM_014206223.2, XM_014206239.2
......GO:1902905	BP	e	positive regulation of supramolecular fiber organization	25/1406	425/36174	0.0419383	6	25	1	1	1	1	XM_014129040.2, XM_014133569.2, XM_014137545.2, XM_014138742.2, XM_014140342.2, XM_014142504.2, XM_014143653.2, XM_014143737.2, XM_014146132.2, XM_014164596.2, XM_014165857.2, XM_014181500.2, XM_014206164.2, XM_045691159.1, XM_045694693.1, XM_045694988.1, XM_045701278.1, XM_045702273.1, XM_045702855.1, XM_045710701.1, XM_045717827.1, XM_045719319.1, XM_045720655.1, XM_045724752.1, XM_045724809.1
.....GO:0046839	BP	e	phospholipid dephosphorylation	9/1406	112/36174	0.0424	6	9	1	1	1	1	XM_014122869.2, XM_014128509.2, XM_014136580.2, XM_014169240.2, XM_014169241.2, XM_014196834.2, XM_045691096.1, XM_045703401.1, XM_045707126.1
...GO:0007631	BP	e	feeding behavior	10/1406	135/36174	0.0428836	3	10	1	1	1	1	XM_014128279.2, XM_014135020.2, XM_014147532.2, XM_014150371.2, XM_014163781.2, XM_014172864.2, XM_014204561.2, XM_045699497.1, XM_045699542.1, XM_045723570.1
.....GO:0046890	BP	e	regulation of lipid biosynthetic process	18/1406	284/36174	0.0428875	6	18	1	1	1	1	XM_014126342.2, XM_014129056.2, XM_014144624.2, XM_014146132.2, XM_014147079.2, XM_014180152.2, XM_014180427.2, XM_014197230.2, XM_014198199.2, XM_014198662.2, XM_014204391.2, XM_014208991.2, XM_045696990.1, XM_045699347.1, XM_045703912.1, XM_045703935.1, XM_045714998.1, XM_045724721.1
....GO:1905710	BP	e	positive regulation of membrane permeability	6/1406	66/36174	0.0429522	4	6	1	1	1	1	XM_014160208.2, XM_014180470.2, XM_014202677.2, XM_045710019.1, XM_045723140.1, XM_045723142.1
....GO:0007520	BP	e	myoblast fusion	6/1406	66/36174	0.0429522	5	6	1	1	1	1	XM_014137400.2, XM_014158868.2, XM_014173125.2, XM_014180427.2, XM_014204336.2, XM_045701055.1
......GO:0002793	BP	e	positive regulation of peptide secretion	14/1406	206/36174	0.0433705	7	14	1	1	1	1	NM_001173689.1, XM_014139104.2, XM_014140499.2, XM_014164690.2, XM_014171140.2, XM_014200628.2, XM_014209655.2, XM_045702319.1, XM_045704559.1, XM_045706374.1, XM_045708904.1, XM_045715929.1, XM_045722609.1, XM_045724752.1
....GO:0044057	BP	e	regulation of system process	62/1406	1241/36174	0.0434249	4	62	1	1	1	1	NM_001140660.1, NM_001185027.1, XM_014125702.2, XM_014126342.2, XM_014127564.2, XM_014128507.2, XM_014132506.2, XM_014134361.2, XM_014134495.2, XM_014134606.2, XM_014135020.2, XM_014143653.2, XM_014146132.2, XM_014147532.2, XM_014149515.2, XM_014150170.2, XM_014150371.2, XM_014152946.2, XM_014153933.2, XM_014155561.2, XM_014157199.2, XM_014157480.2, XM_014157711.2, XM_014173279.2, XM_014174888.2,…
.....GO:0046519	BP	e	sphingoid metabolic process	5/1406	50/36174	0.0441089	7	5	1	1	1	1	XM_014122869.2, XM_014169240.2, XM_014169241.2, XM_014208991.2, XM_045703401.1
.......GO:0009214	BP	e	cyclic nucleotide catabolic process	5/1406	50/36174	0.0441089	9	5	1	1	1	1	XM_014138304.2, XM_014155561.2, XM_045702327.1, XM_045704013.1, XM_045710196.1
......GO:0150105	BP	e	protein localization to cell-cell junction	5/1406	50/36174	0.0441089	6	5	1	1	1	1	XM_014129605.2, XM_014138965.2, XM_014169568.2, XM_045704559.1, XR_006762737.1
.....GO:0045598	BP	e	regulation of fat cell differentiation	16/1406	246/36174	0.0444543	5	16	1	1	1	1	XM_014132751.2, XM_014146132.2, XM_014176998.2, XM_014183894.2, XM_014204667.2, XM_014210874.2, XM_045689586.1, XM_045696538.1, XM_045700021.1, XM_045702698.1, XM_045705117.1, XM_045707067.1, XM_045708292.1, XM_045714998.1, XM_045716335.1, XR_001323139.2
....GO:0060363	BP	e	cranial suture morphogenesis	2/1406	9/36174	0.0453198	4	2	1	1	1	1	XM_014143737.2, XM_014206164.2
....GO:0055016	BP	e	hypochord development	2/1406	9/36174	0.0453198	5	2	1	1	1	1	XM_045690664.1, XM_045710508.1
......GO:1905034	BP	e	regulation of antifungal innate immune response	2/1406	9/36174	0.0453198	7	2	1	1	1	1	XM_014147079.2, XM_014152712.2
.......GO:0010936	BP	e	negative regulation of macrophage cytokine production	2/1406	9/36174	0.0453198	9	2	1	1	1	1	XM_014143737.2, XM_014206164.2
.......GO:0000821	BP	e	regulation of arginine metabolic process	2/1406	9/36174	0.0453198	8	2	1	1	1	1	XM_045691505.1, XM_045691507.1
........GO:1904938	BP	e	planar cell polarity pathway involved in axon guidance	2/1406	9/36174	0.0453198	10	2	1	1	1	1	XM_014135168.2, XM_014210277.2
......GO:1905600	BP	e	regulation of receptor-mediated endocytosis involved in cholesterol transport	2/1406	9/36174	0.0453198	8	2	1	1	1	1	XM_014201158.2, XM_045688594.1
...GO:0038001	BP	e	paracrine signaling	2/1406	9/36174	0.0453198	4	2	1	1	1	1	XM_014203532.2, XM_014204391.2
....GO:0015911	BP	e	long-chain fatty acid import across plasma membrane	2/1406	9/36174	0.0453198	9	2	1	1	1	1	XM_014133485.2, XM_014166728.2
.....GO:0035583	BP	e	sequestering of TGFbeta in extracellular matrix	2/1406	9/36174	0.0453198	9	2	1	1	1	1	XM_014148716.2, XM_014216250.2
......GO:0097498	BP	e	endothelial tube lumen extension	2/1406	9/36174	0.0453198	7	2	1	1	1	1	XM_045690197.1, XM_045717037.1
.....GO:0010986	BP	e	positive regulation of lipoprotein particle clearance	2/1406	9/36174	0.0453198	5	2	1	1	1	1	XM_014201158.2, XM_045688594.1
..GO:0022611	BP	e	dormancy process	2/1406	9/36174	0.0453198	2	2	1	1	1	1	XM_014181100.2, XM_045702770.1
....GO:0035701	BP	e	hematopoietic stem cell migration	2/1406	9/36174	0.0453198	4	2	1	1	1	1	XM_014144454.2, XM_045717702.1
.......GO:0002159	BP	e	desmosome assembly	2/1406	9/36174	0.0453198	7	2	1	1	1	1	XM_045714999.1, XM_045718792.1
......GO:0033239	BP	e	negative regulation of cellular amine metabolic process	2/1406	9/36174	0.0453198	6	2	1	1	1	1	XM_045691505.1, XM_045691507.1
......GO:1903727	BP	e	positive regulation of phospholipid metabolic process	4/1406	35/36174	0.0457653	8	4	1	1	1	1	XM_014180427.2, XM_045699347.1, XM_045703935.1, XM_045724721.1
....GO:0035641	BP	e	locomotory exploration behavior	4/1406	35/36174	0.0457653	4	4	1	1	1	1	XM_014125702.2, XM_014134030.2, XM_014162260.2, XM_045724752.1
.....GO:0019216	BP	e	regulation of lipid metabolic process	34/1406	621/36174	0.045838	5	34	1	1	1	1	NM_001173689.1, XM_014126342.2, XM_014129056.2, XM_014132380.2, XM_014132599.2, XM_014136580.2, XM_014139369.2, XM_014143653.2, XM_014144624.2, XM_014146132.2, XM_014147079.2, XM_014150371.2, XM_014166932.2, XM_014180152.2, XM_014180427.2, XM_014190375.2, XM_014197230.2, XM_014198199.2, XM_014198662.2, XM_014204391.2, XM_014208991.2, XM_045696990.1, XM_045699347.1, XM_045699778.1, XM_045703912.1,…
..GO:0035176	BP	e	social behavior	9/1406	115/36174	0.0458993	3	9	1	1	1	1	XM_014128698.2, XM_014144454.2, XM_014146132.2, XM_014150263.2, XM_014154751.2, XM_045688948.1, XM_045721575.1, XM_045722667.1, XM_045724151.1
.........GO:0036493	BP	e	positive regulation of translation in response to endoplasmic reticulum stress	3/1406	21/36174	0.0462395	10	3	1	1	1	1	XM_014164596.2, XM_014172932.2, XM_045702855.1
.....GO:0010988	BP	e	regulation of low-density lipoprotein particle clearance	3/1406	21/36174	0.0462395	5	3	1	1	1	1	XM_014127175.2, XM_014201158.2, XM_045688594.1
......GO:0010919	BP	e	regulation of inositol phosphate biosynthetic process	3/1406	21/36174	0.0462395	7	3	1	1	1	1	XM_014134495.2, XM_014143653.2, XM_045714366.1
........GO:1904152	BP	e	regulation of retrograde protein transport, ER to cytosol	3/1406	21/36174	0.0462395	10	3	1	1	1	1	XM_014174956.2, XM_045692133.1, XM_045699550.1
......GO:0071354	BP	e	cellular response to interleukin-6	3/1406	21/36174	0.0462395	6	3	1	1	1	1	XM_045687945.1, XM_045705237.1, XM_045722609.1
...GO:0030534	BP	e	adult behavior	18/1406	290/36174	0.0466095	3	18	1	1	1	1	XM_014134495.2, XM_014150263.2, XM_014150371.2, XM_014156074.2, XM_014163293.2, XM_014183592.2, XM_014196540.2, XM_014215032.2, XM_045688948.1, XM_045692043.1, XM_045695526.1, XM_045696133.1, XM_045696378.1, XM_045699588.1, XM_045708950.1, XM_045715929.1, XM_045721575.1, XM_045724151.1
.....GO:0051961	BP	e	negative regulation of nervous system development	23/1406	390/36174	0.046953	6	23	1	1	1	1	XM_014128698.2, XM_014135180.2, XM_014135222.2, XM_014135530.1, XM_014146333.2, XM_014155860.2, XM_014156074.2, XM_014174940.2, XM_014177664.2, XM_014196540.2, XM_014199401.2, XM_014216456.2, XM_045688632.1, XM_045694087.1, XM_045696288.1, XM_045697707.1, XM_045701372.1, XM_045705124.1, XM_045706116.1, XM_045710701.1, XM_045714998.1, XM_045722667.1, XR_006760173.1
.....GO:0010718	BP	e	positive regulation of epithelial to mesenchymal transition	7/1406	85/36174	0.0474815	6	7	1	1	1	1	XM_014140342.2, XM_014143737.2, XM_014146132.2, XM_014161686.2, XM_014206164.2, XM_045689586.1, XM_045708292.1
......GO:0010562	BP	e	positive regulation of phosphorus metabolic process	78/1406	1613/36174	0.0478061	6	78	1	1	1	1	XM_014122869.2, XM_014125702.2, XM_014127175.2, XM_014127564.2, XM_014128863.2, XM_014129868.2, XM_014132380.2, XM_014132599.2, XM_014134495.2, XM_014135222.2, XM_014135530.1, XM_014137545.2, XM_014138513.2, XM_014139104.2, XM_014139250.2, XM_014140342.2, XM_014143653.2, XM_014143737.2, XM_014144224.2, XM_014146132.2, XM_014148345.2, XM_014154293.2, XM_014155561.2, XM_014163293.2, XM_014166752.2,…
.......GO:0045937	BP	e	positive regulation of phosphate metabolic process	78/1406	1613/36174	0.0478061	7	78	1	1	1	1	XM_014122869.2, XM_014125702.2, XM_014127175.2, XM_014127564.2, XM_014128863.2, XM_014129868.2, XM_014132380.2, XM_014132599.2, XM_014134495.2, XM_014135222.2, XM_014135530.1, XM_014137545.2, XM_014138513.2, XM_014139104.2, XM_014139250.2, XM_014140342.2, XM_014143653.2, XM_014143737.2, XM_014144224.2, XM_014146132.2, XM_014148345.2, XM_014154293.2, XM_014155561.2, XM_014163293.2, XM_014166752.2,…
..GO:0031503	BP	e	protein-containing complex localization	18/1406	292/36174	0.0480829	2	18	1	1	1	1	XM_014137127.2, XM_014138993.2, XM_014151600.2, XM_014154466.2, XM_014157199.2, XM_014159524.2, XM_014167783.2, XM_014174597.2, XM_014194217.2, XM_014198983.2, XM_014204663.2, XM_045692970.1, XM_045699996.1, XM_045710627.1, XM_045719667.1, XM_045720004.1, XM_045722208.1, XM_045722667.1
....GO:0051240	BP	e	positive regulation of multicellular organismal process	137/1406	2996/36174	0.0481584	4	137	1	1	1	1	NM_001123633.1, NM_001141009.1, NM_001320018.1, XM_014125702.2, XM_014127564.2, XM_014127992.2, XM_014128507.2, XM_014128576.2, XM_014128863.2, XM_014129056.2, XM_014129481.2, XM_014129570.2, XM_014130252.2, XM_014133016.2, XM_014133513.2, XM_014134495.2, XM_014135829.2, XM_014140342.2, XM_014140499.2, XM_014143653.2, XM_014143737.2, XM_014146124.2, XM_014146132.2, XM_014147187.2, XM_014147532.2,…
......GO:0120032	BP	e	regulation of plasma membrane bounded cell projection assembly	26/1406	451/36174	0.0483146	7	26	1	1	1	1	XM_014129040.2, XM_014129602.2, XM_014132965.1, XM_014137128.2, XM_014137545.2, XM_014140342.2, XM_014143737.2, XM_014146124.2, XM_014146132.2, XM_014148345.2, XM_014151788.2, XM_014166231.2, XM_014166237.2, XM_014181093.2, XM_014198612.2, XM_014206164.2, XM_014208108.2, XM_045691096.1, XM_045691159.1, XM_045694929.1, XM_045696094.1, XM_045697718.1, XM_045705124.1, XM_045705841.1, XR_001319215.2,…
.......GO:1901880	BP	e	negative regulation of protein depolymerization	12/1406	175/36174	0.0489439	7	12	1	1	1	1	XM_014142504.2, XM_014151788.2, XM_014154852.2, XM_014157531.2, XM_014166237.2, XM_014180556.2, XM_014191839.2, XM_014192040.2, XM_014199401.2, XM_014201154.2, XM_014208117.2, XM_045694988.1
.....GO:0060491	BP	e	regulation of cell projection assembly	26/1406	455/36174	0.0498208	6	26	1	1	1	1	XM_014129040.2, XM_014129602.2, XM_014132965.1, XM_014137128.2, XM_014137545.2, XM_014140342.2, XM_014143737.2, XM_014146124.2, XM_014146132.2, XM_014148345.2, XM_014151788.2, XM_014166231.2, XM_014166237.2, XM_014181093.2, XM_014198612.2, XM_014206164.2, XM_014208108.2, XM_045691096.1, XM_045691159.1, XM_045694929.1, XM_045696094.1, XM_045697718.1, XM_045705124.1, XM_045705841.1, XR_001319215.2,…
.....GO:0140354	BP	e	lipid import into cell	4/1406	36/36174	0.0499614	6	4	1	1	1	1	XM_014133485.2, XM_014166728.2, XM_045703935.1, XM_045724721.1
.....GO:0006517	BP	e	protein deglycosylation	4/1406	36/36174	0.0499614	6	4	1	1	1	1	XM_014142627.2, XM_014166496.2, XM_014173383.2, XM_014174072.2
....GO:0060255	BP	p	regulation of macromolecule metabolic process	398/1406	12225/36174	7.14481e-06	4	398	0.105393	0.102736	0.105322	0.00958119	NM_001123565.1, NM_001123633.1, NM_001123684.1, NM_001123698.1, NM_001139542.1, NM_001139558.1, NM_001139559.1, NM_001139732.1, NM_001139833.1, NM_001140397.1, NM_001141009.1, NM_001141623.1, NM_001141718.1, NM_001173605.1, NM_001173752.1, NM_001320018.1, XM_014122869.2, XM_014123423.2, XM_014123458.2, XM_014124244.2, XM_014124373.2, XM_014125353.2, XM_014125447.2, XM_014125702.2, XM_014125715.2,…
...GO:0019222	BP	p	regulation of metabolic process	436/1406	13206/36174	1.16707e-05	3	436	0.172155	0.167814	0.172003	0.0122968	NM_001123565.1, NM_001123633.1, NM_001123684.1, NM_001123698.1, NM_001139542.1, NM_001139558.1, NM_001139559.1, NM_001139732.1, NM_001139833.1, NM_001140397.1, NM_001141009.1, NM_001141623.1, NM_001141718.1, NM_001173605.1, NM_001173689.1, NM_001173752.1, NM_001173767.1, NM_001320018.1, XM_014122869.2, XM_014123423.2, XM_014123458.2, XM_014124244.2, XM_014124373.2, XM_014125353.2, XM_014125447.2,…
.....GO:0070647	BP	p	protein modification by small protein conjugation or removal	32/1406	1610/36174	1.62024e-05	6	32	0.239002	0.232976	0.238759	0.0149376	NM_001139897.1, NM_001140034.1, NM_001146406.1, NM_001146655.1, NM_001185027.1, XM_014126330.2, XM_014127730.2, XM_014132275.2, XM_014143575.2, XM_014148271.2, XM_014152712.2, XM_014159560.2, XM_014162411.2, XM_014165739.2, XM_014174269.2, XM_014179271.2, XM_014179504.2, XM_014180240.2, XM_014201306.2, XM_014202984.2, XM_014208963.2, XM_045692133.1, XM_045693380.1, XM_045695234.1, XM_045695894.1,…
....GO:0051171	BP	p	regulation of nitrogen compound metabolic process	363/1406	11088/36174	5.22483e-05	4	363	0.770715	0.751283	0.769774	0.0405639	NM_001123565.1, NM_001123684.1, NM_001123698.1, NM_001139542.1, NM_001139558.1, NM_001139559.1, NM_001139732.1, NM_001139833.1, NM_001140397.1, NM_001141009.1, NM_001141623.1, NM_001141718.1, NM_001173605.1, NM_001173752.1, NM_001320018.1, XM_014122869.2, XM_014123423.2, XM_014123458.2, XM_014124244.2, XM_014124373.2, XM_014125353.2, XM_014125447.2, XM_014125702.2, XM_014125715.2, XM_014125743.2,…
...GO:0034641	BP	p	cellular nitrogen compound metabolic process	167/1406	5607/36174	9.07409e-05	3	167	1	1	1	0.063739	NM_001139817.1, NM_001140197.1, NM_001140397.1, NM_001140418.1, NM_001141623.1, NM_001141729.1, NM_001173689.1, NM_001173752.1, NM_001173832.1, NM_001320018.1, XM_014122869.2, XM_014124373.2, XM_014125702.2, XM_014126330.2, XM_014126342.2, XM_014128426.2, XM_014129056.2, XM_014129868.2, XM_014131558.2, XM_014131834.2, XM_014132060.2, XM_014132582.2, XM_014133906.2, XM_014134111.2, XM_014135171.2,…
....GO:0006508	BP	p	proteolysis	45/1406	1949/36174	0.000108122	5	45	1	1	1	0.069344	NM_001139732.1, NM_001140139.1, NM_001140540.1, NM_001141729.1, NM_001146406.1, XM_014126330.2, XM_014129056.2, XM_014130252.2, XM_014132275.2, XM_014134680.2, XM_014139369.2, XM_014142788.2, XM_014148271.2, XM_014152712.2, XM_014162411.2, XM_014172932.2, XM_014173383.2, XM_014174956.2, XM_014175660.2, XM_014180120.2, XM_014180427.2, XM_014193312.2, XM_014199880.2, XM_014201306.2, XM_014206753.2,…
.GO:0008152	BP	p	metabolic process	479/1406	14075/36174	0.000146421	1	479	1	1	1	0.0750938	NM_001123534.1, NM_001123565.1, NM_001123684.1, NM_001139732.1, NM_001139817.1, NM_001139869.1, NM_001139897.1, NM_001140034.1, NM_001140135.1, NM_001140139.1, NM_001140197.1, NM_001140289.1, NM_001140387.1, NM_001140397.1, NM_001140418.1, NM_001140540.1, NM_001141623.1, NM_001141729.1, NM_001146406.1, NM_001146655.1, NM_001173605.1, NM_001173641.1, NM_001173686.1, NM_001173689.1, NM_001173752.1,…
...GO:1901360	BP	p	organic cyclic compound metabolic process	156/1406	5251/36174	0.000150845	3	156	1	1	1	0.0750938	NM_001139817.1, NM_001140197.1, NM_001140418.1, NM_001141623.1, NM_001173689.1, NM_001173752.1, NM_001173832.1, NM_001320018.1, XM_014124373.2, XM_014125702.2, XM_014126330.2, XM_014126342.2, XM_014128426.2, XM_014129056.2, XM_014129868.2, XM_014131558.2, XM_014131834.2, XM_014132060.2, XM_014132582.2, XM_014133906.2, XM_014134111.2, XM_014135171.2, XM_014135323.2, XM_014135434.2, XM_014136741.2,…
....GO:0080090	BP	p	regulation of primary metabolic process	378/1406	11377/36174	0.000155608	4	378	1	1	1	0.0750938	NM_001123565.1, NM_001123684.1, NM_001123698.1, NM_001139542.1, NM_001139558.1, NM_001139559.1, NM_001139732.1, NM_001139833.1, NM_001140397.1, NM_001141009.1, NM_001141623.1, NM_001141718.1, NM_001173605.1, NM_001173689.1, NM_001173752.1, NM_001320018.1, XM_014122869.2, XM_014123423.2, XM_014123458.2, XM_014124244.2, XM_014124373.2, XM_014125353.2, XM_014125447.2, XM_014125702.2, XM_014125715.2,…
.....GO:0006310	BP	p	DNA recombination	5/1406	498/36174	0.000157814	7	5	1	1	1	0.0750938	XM_014129056.2, XM_014147370.2, XM_014211937.2, XM_045717702.1, XM_045720063.1
.....GO:0010468	BP	p	regulation of gene expression	327/1406	9964/36174	0.000202204	5	327	1	1	1	0.0852202	NM_001123565.1, NM_001123633.1, NM_001123684.1, NM_001123698.1, NM_001139542.1, NM_001139558.1, NM_001139559.1, NM_001139833.1, NM_001141009.1, NM_001141623.1, NM_001141718.1, NM_001320018.1, XM_014122869.2, XM_014123423.2, XM_014123458.2, XM_014124244.2, XM_014124373.2, XM_014125353.2, XM_014125447.2, XM_014125702.2, XM_014125743.2, XM_014126342.2, XM_014127175.2, XM_014127564.2, XM_014128426.2,…
..GO:0071704	BP	p	organic substance metabolic process	448/1406	13184/36174	0.000264019	2	448	1	1	1	0.0998603	NM_001139732.1, NM_001139817.1, NM_001139869.1, NM_001139897.1, NM_001140034.1, NM_001140135.1, NM_001140139.1, NM_001140197.1, NM_001140387.1, NM_001140397.1, NM_001140418.1, NM_001140540.1, NM_001141623.1, NM_001141729.1, NM_001146406.1, NM_001146655.1, NM_001173605.1, NM_001173641.1, NM_001173686.1, NM_001173689.1, NM_001173752.1, NM_001173832.1, NM_001185027.1, NM_001320018.1, XM_014122869.2,…
...GO:0046483	BP	p	heterocycle metabolic process	142/1406	4773/36174	0.000342427	3	142	1	1	1	0.117468	NM_001139817.1, NM_001140197.1, NM_001140418.1, NM_001141623.1, NM_001173689.1, NM_001173752.1, NM_001173832.1, NM_001320018.1, XM_014124373.2, XM_014125702.2, XM_014126330.2, XM_014126342.2, XM_014128426.2, XM_014129056.2, XM_014131558.2, XM_014131834.2, XM_014132060.2, XM_014132582.2, XM_014133906.2, XM_014134111.2, XM_014135171.2, XM_014135323.2, XM_014135434.2, XM_014136741.2, XM_014137735.2,…
...GO:0006725	BP	p	cellular aromatic compound metabolic process	144/1406	4833/36174	0.000366032	3	144	1	1	1	0.122712	NM_001139817.1, NM_001140197.1, NM_001140418.1, NM_001141623.1, NM_001173689.1, NM_001173752.1, NM_001173832.1, NM_001320018.1, XM_014124373.2, XM_014125702.2, XM_014126330.2, XM_014126342.2, XM_014128426.2, XM_014129056.2, XM_014131558.2, XM_014131834.2, XM_014132060.2, XM_014132582.2, XM_014133906.2, XM_014134111.2, XM_014135171.2, XM_014135323.2, XM_014135434.2, XM_014136741.2, XM_014137735.2,…
....GO:0090304	BP	p	nucleic acid metabolic process	100/1406	3535/36174	0.000413278	5	100	1	1	1	0.132285	NM_001139817.1, NM_001140418.1, NM_001141623.1, NM_001173752.1, NM_001173832.1, XM_014124373.2, XM_014126330.2, XM_014126342.2, XM_014128426.2, XM_014129056.2, XM_014132060.2, XM_014132582.2, XM_014133906.2, XM_014135171.2, XM_014135434.2, XM_014136741.2, XM_014138513.2, XM_014138551.2, XM_014138572.2, XM_014139530.2, XM_014141551.2, XM_014142654.2, XM_014142692.2, XM_014143575.2, XM_014145519.2,…
........GO:0000375	BP	p	RNA splicing, via transesterification reactions	3/1406	381/36174	0.00042209	9	3	1	1	1	0.132285	NM_001173832.1, XM_014128426.2, XM_014204577.2
..GO:0006807	BP	p	nitrogen compound metabolic process	381/1406	11339/36174	0.000430459	2	381	1	1	1	0.132285	NM_001139732.1, NM_001139817.1, NM_001139869.1, NM_001139897.1, NM_001140034.1, NM_001140135.1, NM_001140139.1, NM_001140197.1, NM_001140397.1, NM_001140418.1, NM_001140540.1, NM_001141623.1, NM_001141729.1, NM_001146406.1, NM_001146655.1, NM_001173605.1, NM_001173641.1, NM_001173686.1, NM_001173689.1, NM_001173752.1, NM_001173832.1, NM_001185027.1, NM_001320018.1, XM_014122869.2, XM_014124373.2,…
...GO:0006139	BP	p	nucleobase-containing compound metabolic process	134/1406	4517/36174	0.00046295	4	134	1	1	1	0.136579	NM_001139817.1, NM_001140197.1, NM_001140418.1, NM_001141623.1, NM_001173689.1, NM_001173752.1, NM_001173832.1, NM_001320018.1, XM_014124373.2, XM_014125702.2, XM_014126330.2, XM_014126342.2, XM_014128426.2, XM_014129056.2, XM_014131834.2, XM_014132060.2, XM_014132582.2, XM_014133906.2, XM_014134111.2, XM_014135171.2, XM_014135323.2, XM_014135434.2, XM_014136741.2, XM_014137735.2, XM_014138304.2,…
......GO:0019941	BP	p	modification-dependent protein catabolic process	22/1406	1090/36174	0.000587835	7	22	1	1	1	0.142524	NM_001139732.1, NM_001140540.1, XM_014126330.2, XM_014129056.2, XM_014132275.2, XM_014134680.2, XM_014139369.2, XM_014148271.2, XM_014152712.2, XM_014162411.2, XM_014193312.2, XM_014201306.2, XM_014208111.2, XM_014213352.2, XM_045692133.1, XM_045693380.1, XM_045702233.1, XM_045704815.1, XM_045707362.1, XM_045717401.1, XM_045719365.1, XM_045719669.1
.........GO:0000377	BP	p	RNA splicing, via transesterification reactions with bulged adenosine as nucleophile	3/1406	372/36174	0.000599043	10	3	1	1	1	0.142524	NM_001173832.1, XM_014128426.2, XM_014204577.2
........GO:0000398	BP	p	mRNA splicing, via spliceosome	3/1406	372/36174	0.000599043	11	3	1	1	1	0.142524	NM_001173832.1, XM_014128426.2, XM_014204577.2
......GO:0045934	BP	p	negative regulation of nucleobase-containing compound metabolic process	83/1406	2998/36174	0.000650799	6	83	1	1	1	0.149091	NM_001123565.1, NM_001123684.1, XM_014125353.2, XM_014125743.2, XM_014126342.2, XM_014128426.2, XM_014128507.2, XM_014129056.2, XM_014130245.2, XM_014130556.2, XM_014132060.2, XM_014132582.2, XM_014132800.2, XM_014135222.2, XM_014135297.2, XM_014135530.1, XM_014138572.2, XM_014138637.2, XM_014139369.2, XM_014140342.2, XM_014142978.2, XM_014144875.2, XM_014146132.2, XM_014146440.2, XM_014148783.2,…
...GO:0043170	BP	p	macromolecule metabolic process	323/1406	9734/36174	0.000656967	3	323	1	1	1	0.149091	NM_001139732.1, NM_001139817.1, NM_001139897.1, NM_001140034.1, NM_001140135.1, NM_001140139.1, NM_001140418.1, NM_001140540.1, NM_001141623.1, NM_001141729.1, NM_001146406.1, NM_001146655.1, NM_001173605.1, NM_001173641.1, NM_001173686.1, NM_001173752.1, NM_001173832.1, NM_001185027.1, XM_014124373.2, XM_014125702.2, XM_014126097.2, XM_014126255.2, XM_014126330.2, XM_014126342.2, XM_014127175.2,…
......GO:0032446	BP	p	protein modification by small protein conjugation	30/1406	1347/36174	0.000708534	7	30	1	1	1	0.154031	NM_001139897.1, NM_001140034.1, NM_001146655.1, NM_001185027.1, XM_014126330.2, XM_014127730.2, XM_014132275.2, XM_014143575.2, XM_014148271.2, XM_014159560.2, XM_014162411.2, XM_014165739.2, XM_014174269.2, XM_014179271.2, XM_014179504.2, XM_014180240.2, XM_014201306.2, XM_014202984.2, XM_014208963.2, XM_045692133.1, XM_045693380.1, XM_045695234.1, XM_045695894.1, XM_045707362.1, XM_045707688.1,…
.......GO:0006511	BP	p	ubiquitin-dependent protein catabolic process	22/1406	1080/36174	0.000743053	8	22	1	1	1	0.158852	NM_001139732.1, NM_001140540.1, XM_014126330.2, XM_014129056.2, XM_014132275.2, XM_014134680.2, XM_014139369.2, XM_014148271.2, XM_014152712.2, XM_014162411.2, XM_014193312.2, XM_014201306.2, XM_014208111.2, XM_014213352.2, XM_045692133.1, XM_045693380.1, XM_045702233.1, XM_045704815.1, XM_045707362.1, XM_045717401.1, XM_045719365.1, XM_045719669.1
..GO:0044238	BP	p	primary metabolic process	427/1406	12491/36174	0.000810983	2	427	1	1	1	0.170897	NM_001139732.1, NM_001139817.1, NM_001139869.1, NM_001139897.1, NM_001140034.1, NM_001140135.1, NM_001140139.1, NM_001140197.1, NM_001140387.1, NM_001140397.1, NM_001140418.1, NM_001140540.1, NM_001141623.1, NM_001141729.1, NM_001146406.1, NM_001146655.1, NM_001173605.1, NM_001173641.1, NM_001173686.1, NM_001173689.1, NM_001173752.1, NM_001173832.1, NM_001185027.1, NM_001320018.1, XM_014122869.2,…
.....GO:0043632	BP	p	modification-dependent macromolecule catabolic process	23/1406	1105/36174	0.00085833	6	23	1	1	1	0.17585	NM_001139732.1, NM_001140540.1, XM_014126330.2, XM_014129056.2, XM_014132275.2, XM_014134680.2, XM_014139369.2, XM_014148271.2, XM_014152712.2, XM_014162411.2, XM_014193312.2, XM_014201306.2, XM_014208111.2, XM_014213352.2, XM_045692133.1, XM_045693380.1, XM_045695449.1, XM_045702233.1, XM_045704815.1, XM_045707362.1, XM_045717401.1, XM_045719365.1, XM_045719669.1
......GO:0051253	BP	p	negative regulation of RNA metabolic process	77/1406	2800/36174	0.00091431	7	77	1	1	1	0.177807	NM_001123565.1, NM_001123684.1, XM_014125353.2, XM_014125743.2, XM_014126342.2, XM_014128426.2, XM_014128507.2, XM_014129056.2, XM_014130245.2, XM_014130556.2, XM_014132060.2, XM_014132582.2, XM_014132800.2, XM_014135222.2, XM_014135297.2, XM_014135530.1, XM_014138572.2, XM_014138637.2, XM_014139369.2, XM_014140342.2, XM_014142978.2, XM_014144875.2, XM_014146132.2, XM_014146440.2, XM_014148783.2,…
...GO:0044260	BP	p	cellular macromolecule metabolic process	114/1406	3882/36174	0.000963493	4	114	1	1	1	0.177807	NM_001139732.1, NM_001140418.1, NM_001140540.1, NM_001173641.1, NM_001173752.1, XM_014124373.2, XM_014126330.2, XM_014129056.2, XM_014129886.2, XM_014131326.2, XM_014131558.2, XM_014132275.2, XM_014132582.2, XM_014134680.2, XM_014135171.2, XM_014135434.2, XM_014138513.2, XM_014138572.2, XM_014139369.2, XM_014141551.2, XM_014142627.2, XM_014142654.2, XM_014142978.2, XM_014144039.2, XM_014144454.2,…
....GO:0031323	BP	p	regulation of cellular metabolic process	378/1406	11148/36174	0.0010698	4	378	1	1	1	0.177807	NM_001123565.1, NM_001123684.1, NM_001123698.1, NM_001139542.1, NM_001139558.1, NM_001139559.1, NM_001139833.1, NM_001140397.1, NM_001141623.1, NM_001141718.1, NM_001173605.1, NM_001173689.1, NM_001173752.1, NM_001173767.1, NM_001320018.1, XM_014122869.2, XM_014123423.2, XM_014123458.2, XM_014124244.2, XM_014124373.2, XM_014125353.2, XM_014125447.2, XM_014125702.2, XM_014125715.2, XM_014125743.2,…
.......GO:0016567	BP	p	protein ubiquitination	27/1406	1220/36174	0.00116504	8	27	1	1	1	0.186799	NM_001139897.1, NM_001140034.1, NM_001185027.1, XM_014126330.2, XM_014127730.2, XM_014132275.2, XM_014148271.2, XM_014159560.2, XM_014162411.2, XM_014174269.2, XM_014179271.2, XM_014179504.2, XM_014180240.2, XM_014201306.2, XM_014202984.2, XM_014208963.2, XM_045692133.1, XM_045693380.1, XM_045695234.1, XM_045695894.1, XM_045707362.1, XM_045707688.1, XM_045707718.1, XM_045713823.1, XM_045717401.1,…
......GO:1901990	BP	p	regulation of mitotic cell cycle phase transition	9/1406	591/36174	0.00119003	7	9	1	1	1	0.188754	XM_014125743.2, XM_014148271.2, XM_014151788.2, XM_014179504.2, XM_014211512.2, XM_045695876.1, XM_045707718.1, XM_045710464.1, XM_045716737.1
......GO:0006302	BP	p	double-strand break repair	2/1406	296/36174	0.00126543	8	2	1	1	1	0.196488	XM_014129056.2, XM_045723822.1
...GO:1901575	BP	p	organic substance catabolic process	81/1406	2890/36174	0.00129693	3	81	1	1	1	0.197546	NM_001139732.1, NM_001140540.1, NM_001141729.1, NM_001320018.1, XM_014124373.2, XM_014126330.2, XM_014128509.2, XM_014128863.2, XM_014129056.2, XM_014129868.2, XM_014131411.2, XM_014132086.2, XM_014132275.2, XM_014134495.2, XM_014134680.2, XM_014135020.2, XM_014135434.2, XM_014136577.2, XM_014138304.2, XM_014138572.2, XM_014138743.2, XM_014139369.2, XM_014144454.2, XM_014144502.2, XM_014148271.2,…
.....GO:0051603	BP	p	proteolysis involved in protein catabolic process	28/1406	1249/36174	0.00131242	6	28	1	1	1	0.197546	NM_001139732.1, NM_001140540.1, XM_014126330.2, XM_014129056.2, XM_014132275.2, XM_014134680.2, XM_014139369.2, XM_014142788.2, XM_014148271.2, XM_014152712.2, XM_014162411.2, XM_014172932.2, XM_014173383.2, XM_014174956.2, XM_014180427.2, XM_014193312.2, XM_014201306.2, XM_014208111.2, XM_014213352.2, XM_045692133.1, XM_045693380.1, XM_045702233.1, XM_045704815.1, XM_045707362.1, XM_045714998.1,…
...GO:0044248	BP	p	cellular catabolic process	77/1406	2747/36174	0.00170749	3	77	1	1	1	0.242185	NM_001139732.1, NM_001140289.1, NM_001140540.1, NM_001141729.1, NM_001146655.1, XM_014124373.2, XM_014125702.2, XM_014126330.2, XM_014129056.2, XM_014129868.2, XM_014131411.2, XM_014132086.2, XM_014132275.2, XM_014134680.2, XM_014135020.2, XM_014135434.2, XM_014136577.2, XM_014138304.2, XM_014138572.2, XM_014138743.2, XM_014139369.2, XM_014144502.2, XM_014144575.2, XM_014147549.2, XM_014148271.2,…
.....GO:0009890	BP	p	negative regulation of biosynthetic process	89/1406	3102/36174	0.00184156	5	89	1	1	1	0.258321	NM_001123565.1, NM_001123684.1, XM_014124373.2, XM_014125353.2, XM_014125743.2, XM_014126342.2, XM_014128507.2, XM_014129056.2, XM_014130245.2, XM_014130556.2, XM_014132060.2, XM_014132582.2, XM_014132800.2, XM_014135222.2, XM_014135297.2, XM_014135530.1, XM_014138572.2, XM_014138637.2, XM_014139369.2, XM_014140342.2, XM_014142978.2, XM_014144577.2, XM_014144875.2, XM_014146440.2, XM_014147079.2,…
......GO:0016579	BP	p	protein deubiquitination	1/1406	236/36174	0.00186906	8	1	1	1	1	0.258321	XM_014152712.2
....GO:0044265	BP	p	cellular macromolecule catabolic process	34/1406	1428/36174	0.00203121	5	34	1	1	1	0.272385	NM_001139732.1, NM_001140540.1, XM_014124373.2, XM_014126330.2, XM_014129056.2, XM_014132275.2, XM_014134680.2, XM_014135434.2, XM_014138572.2, XM_014139369.2, XM_014148271.2, XM_014152712.2, XM_014154625.2, XM_014157495.2, XM_014162411.2, XM_014193312.2, XM_014201306.2, XM_014208111.2, XM_014213352.2, XM_045692133.1, XM_045693380.1, XM_045695449.1, XM_045700024.1, XM_045702233.1, XM_045704815.1,…
.......GO:1902679	BP	p	negative regulation of RNA biosynthetic process	72/1406	2577/36174	0.00214387	8	72	1	1	1	0.276151	NM_001123565.1, NM_001123684.1, XM_014125353.2, XM_014125743.2, XM_014126342.2, XM_014128507.2, XM_014129056.2, XM_014130245.2, XM_014130556.2, XM_014132060.2, XM_014132582.2, XM_014132800.2, XM_014135222.2, XM_014135297.2, XM_014135530.1, XM_014138637.2, XM_014139369.2, XM_014140342.2, XM_014142978.2, XM_014144875.2, XM_014146440.2, XM_014151584.2, XM_014160834.2, XM_014161686.2, XM_014161733.2,…
........GO:1903507	BP	p	negative regulation of nucleic acid-templated transcription	72/1406	2577/36174	0.00214387	9	72	1	1	1	0.276151	NM_001123565.1, NM_001123684.1, XM_014125353.2, XM_014125743.2, XM_014126342.2, XM_014128507.2, XM_014129056.2, XM_014130245.2, XM_014130556.2, XM_014132060.2, XM_014132582.2, XM_014132800.2, XM_014135222.2, XM_014135297.2, XM_014135530.1, XM_014138637.2, XM_014139369.2, XM_014140342.2, XM_014142978.2, XM_014144875.2, XM_014146440.2, XM_014151584.2, XM_014160834.2, XM_014161686.2, XM_014161733.2,…
....GO:1901565	BP	p	organonitrogen compound catabolic process	37/1406	1511/36174	0.00216174	4	37	1	1	1	0.276151	NM_001139732.1, NM_001140540.1, NM_001141729.1, XM_014126330.2, XM_014129056.2, XM_014129868.2, XM_014132275.2, XM_014135020.2, XM_014138304.2, XM_014138743.2, XM_014139369.2, XM_014144454.2, XM_014148271.2, XM_014150263.2, XM_014155561.2, XM_014160208.2, XM_014173383.2, XM_014174956.2, XM_014191036.2, XM_014193312.2, XM_014208111.2, XM_014208991.2, XM_014211977.2, XM_014213352.2, XM_045692133.1,…
......GO:1901987	BP	p	regulation of cell cycle phase transition	14/1406	755/36174	0.00217162	6	14	1	1	1	0.276151	XM_014125743.2, XM_014127564.2, XM_014132582.2, XM_014148271.2, XM_014151788.2, XM_014179504.2, XM_014211512.2, XM_045691505.1, XM_045691507.1, XM_045695876.1, XM_045707718.1, XM_045710464.1, XM_045712778.1, XM_045716737.1
.......GO:0045892	BP	p	negative regulation of DNA-templated transcription	72/1406	2570/36174	0.0025044	10	72	1	1	1	0.309616	NM_001123565.1, NM_001123684.1, XM_014125353.2, XM_014125743.2, XM_014126342.2, XM_014128507.2, XM_014129056.2, XM_014130245.2, XM_014130556.2, XM_014132060.2, XM_014132582.2, XM_014132800.2, XM_014135222.2, XM_014135297.2, XM_014135530.1, XM_014138637.2, XM_014139369.2, XM_014140342.2, XM_014142978.2, XM_014144875.2, XM_014146440.2, XM_014151584.2, XM_014160834.2, XM_014161686.2, XM_014161733.2,…
....GO:0009892	BP	p	negative regulation of metabolic process	178/1406	5597/36174	0.00260404	4	178	1	1	1	0.315268	NM_001123565.1, NM_001123684.1, NM_001141009.1, NM_001173605.1, XM_014122869.2, XM_014124373.2, XM_014125353.2, XM_014125702.2, XM_014125743.2, XM_014126342.2, XM_014127175.2, XM_014128426.2, XM_014128507.2, XM_014128509.2, XM_014129056.2, XM_014129148.2, XM_014129481.2, XM_014129868.2, XM_014130245.2, XM_014130556.2, XM_014131309.2, XM_014132060.2, XM_014132582.2, XM_014132599.2, XM_014132800.2,…
.....GO:0070646	BP	p	protein modification by small protein removal	2/1406	281/36174	0.00266226	7	2	1	1	1	0.315268	NM_001146406.1, XM_014152712.2
.....GO:0031326	BP	p	regulation of cellular biosynthetic process	271/1406	8146/36174	0.00272736	5	271	1	1	1	0.315268	NM_001123565.1, NM_001123684.1, NM_001123698.1, NM_001139542.1, NM_001139558.1, NM_001139559.1, NM_001139833.1, NM_001140397.1, NM_001141623.1, NM_001141718.1, NM_001320018.1, XM_014122869.2, XM_014123458.2, XM_014124244.2, XM_014124373.2, XM_014125353.2, XM_014125447.2, XM_014125743.2, XM_014126342.2, XM_014128507.2, XM_014128863.2, XM_014129056.2, XM_014129481.2, XM_014129605.2, XM_014130021.2,…
......GO:0010558	BP	p	negative regulation of macromolecule biosynthetic process	85/1406	2949/36174	0.002811	6	85	1	1	1	0.315268	NM_001123565.1, NM_001123684.1, XM_014124373.2, XM_014125353.2, XM_014125743.2, XM_014126342.2, XM_014128507.2, XM_014129056.2, XM_014130245.2, XM_014130556.2, XM_014132060.2, XM_014132582.2, XM_014132800.2, XM_014135222.2, XM_014135297.2, XM_014135530.1, XM_014138572.2, XM_014138637.2, XM_014139369.2, XM_014140342.2, XM_014142978.2, XM_014144577.2, XM_014144875.2, XM_014146440.2, XM_014151584.2,…
......GO:0010629	BP	p	negative regulation of gene expression	45/1406	1751/36174	0.00281213	6	45	1	1	1	0.315268	XM_014124373.2, XM_014125702.2, XM_014127175.2, XM_014128426.2, XM_014129056.2, XM_014129148.2, XM_014129481.2, XM_014138572.2, XM_014143737.2, XM_014144577.2, XM_014146440.2, XM_014148345.2, XM_014150371.2, XM_014154625.2, XM_014157890.2, XM_014157892.2, XM_014159538.2, XM_014175660.2, XM_014179276.2, XM_014180120.2, XM_014196466.2, XM_014200077.2, XM_014204663.2, XM_014206164.2, XM_014214046.2,…
......GO:0031327	BP	p	negative regulation of cellular biosynthetic process	89/1406	3045/36174	0.0032629	6	89	1	1	1	0.346267	NM_001123565.1, NM_001123684.1, XM_014124373.2, XM_014125353.2, XM_014125743.2, XM_014126342.2, XM_014128507.2, XM_014129056.2, XM_014130245.2, XM_014130556.2, XM_014132060.2, XM_014132582.2, XM_014132800.2, XM_014135222.2, XM_014135297.2, XM_014135530.1, XM_014138572.2, XM_014138637.2, XM_014139369.2, XM_014140342.2, XM_014142978.2, XM_014144577.2, XM_014144875.2, XM_014146440.2, XM_014147079.2,…
.....GO:0019219	BP	p	regulation of nucleobase-containing compound metabolic process	272/1406	8151/36174	0.0033719	5	272	1	1	1	0.352758	NM_001123565.1, NM_001123684.1, NM_001123698.1, NM_001139542.1, NM_001139558.1, NM_001139559.1, NM_001139833.1, NM_001141623.1, NM_001141718.1, NM_001173752.1, XM_014122869.2, XM_014123423.2, XM_014123458.2, XM_014124244.2, XM_014124373.2, XM_014125353.2, XM_014125447.2, XM_014125743.2, XM_014126342.2, XM_014128426.2, XM_014128507.2, XM_014128863.2, XM_014129056.2, XM_014129481.2, XM_014129605.2,…
....GO:0009889	BP	p	regulation of biosynthetic process	277/1406	8276/36174	0.00355333	4	277	1	1	1	0.362903	NM_001123565.1, NM_001123684.1, NM_001123698.1, NM_001139542.1, NM_001139558.1, NM_001139559.1, NM_001139833.1, NM_001140397.1, NM_001141623.1, NM_001141718.1, NM_001320018.1, XM_014122869.2, XM_014123458.2, XM_014124244.2, XM_014124373.2, XM_014125353.2, XM_014125447.2, XM_014125702.2, XM_014125743.2, XM_014126342.2, XM_014128507.2, XM_014128863.2, XM_014129056.2, XM_014129481.2, XM_014129605.2,…
.....GO:0010605	BP	p	negative regulation of macromolecule metabolic process	166/1406	5221/36174	0.00368778	5	166	1	1	1	0.36713	NM_001123565.1, NM_001123684.1, NM_001141009.1, NM_001173605.1, XM_014122869.2, XM_014124373.2, XM_014125353.2, XM_014125702.2, XM_014125743.2, XM_014126342.2, XM_014127175.2, XM_014128426.2, XM_014128507.2, XM_014128509.2, XM_014129056.2, XM_014129148.2, XM_014129481.2, XM_014129868.2, XM_014130245.2, XM_014130556.2, XM_014131309.2, XM_014132060.2, XM_014132582.2, XM_014132599.2, XM_014132800.2,…
.....GO:0006338	BP	p	chromatin remodeling	7/1406	469/36174	0.00370839	5	7	1	1	1	0.36713	NM_001173686.1, XM_014142978.2, XM_014156113.2, XM_014161686.2, XM_014166724.2, XM_045693324.1, XM_045703671.1
....GO:0009057	BP	p	macromolecule catabolic process	45/1406	1726/36174	0.00398609	4	45	1	1	1	0.38181	NM_001139732.1, NM_001140540.1, XM_014124373.2, XM_014126330.2, XM_014129056.2, XM_014132275.2, XM_014134680.2, XM_014135434.2, XM_014138572.2, XM_014139369.2, XM_014144454.2, XM_014148271.2, XM_014150263.2, XM_014152712.2, XM_014154625.2, XM_014157495.2, XM_014160208.2, XM_014162411.2, XM_014173383.2, XM_014174956.2, XM_014180363.2, XM_014191036.2, XM_014193312.2, XM_014201306.2, XM_014208111.2,…
..GO:0044237	BP	p	cellular metabolic process	388/1406	11177/36174	0.00617591	2	388	1	1	1	0.488439	NM_001123565.1, NM_001123684.1, NM_001139732.1, NM_001139817.1, NM_001139869.1, NM_001140197.1, NM_001140289.1, NM_001140387.1, NM_001140397.1, NM_001140418.1, NM_001140540.1, NM_001141623.1, NM_001141729.1, NM_001146655.1, NM_001173605.1, NM_001173641.1, NM_001173689.1, NM_001173752.1, NM_001173832.1, NM_001320018.1, XM_014122869.2, XM_014124373.2, XM_014125702.2, XM_014126330.2, XM_014126342.2,…
.....GO:0010556	BP	p	regulation of macromolecule biosynthetic process	266/1406	7909/36174	0.00628136	5	266	1	1	1	0.490245	NM_001123565.1, NM_001123684.1, NM_001123698.1, NM_001139542.1, NM_001139558.1, NM_001139559.1, NM_001139833.1, NM_001140397.1, NM_001141623.1, NM_001141718.1, NM_001320018.1, XM_014122869.2, XM_014123458.2, XM_014124244.2, XM_014124373.2, XM_014125353.2, XM_014125447.2, XM_014125702.2, XM_014125743.2, XM_014126342.2, XM_014128507.2, XM_014128863.2, XM_014129056.2, XM_014129481.2, XM_014129605.2,…
........GO:0000209	BP	p	protein polyubiquitination	8/1406	485/36174	0.00632396	9	8	1	1	1	0.490972	XM_014132275.2, XM_014159560.2, XM_014162411.2, XM_014201306.2, XM_014208963.2, XM_045695234.1, XM_045695894.1, XR_006757109.1
....GO:0006259	BP	p	DNA metabolic process	37/1406	1448/36174	0.00663318	6	37	1	1	1	0.502139	NM_001140418.1, NM_001173752.1, XM_014126330.2, XM_014129056.2, XM_014132582.2, XM_014135434.2, XM_014138513.2, XM_014145529.2, XM_014147150.2, XM_014147370.2, XM_014158993.2, XM_014162411.2, XM_014177903.2, XM_014200816.2, XM_014203532.2, XM_014204577.2, XM_014211512.2, XM_014211937.2, XM_045688666.1, XM_045689310.1, XM_045691009.1, XM_045691159.1, XM_045695070.1, XM_045695526.1, XM_045697586.1,…
......GO:0006396	BP	p	RNA processing	35/1406	1375/36174	0.00679097	7	35	1	1	1	0.504422	NM_001173832.1, XM_014128426.2, XM_014132060.2, XM_014133906.2, XM_014135171.2, XM_014136741.2, XM_014138551.2, XM_014138572.2, XM_014139530.2, XM_014141551.2, XM_014142654.2, XM_014145519.2, XM_014151300.2, XM_014153132.2, XM_014157495.2, XM_014163581.2, XM_014168480.2, XM_014169112.2, XM_014174080.2, XM_014175565.2, XM_014176290.2, XM_014179278.2, XM_014193289.2, XM_014199381.2, XM_014204577.2,…
.....GO:0009411	BP	p	response to UV	2/1406	247/36174	0.00716863	5	2	1	1	1	0.515847	XM_014129868.2, XM_014148783.2
.......GO:0045814	BP	p	negative regulation of gene expression, epigenetic	0/1406	143/36174	0.00733776	7	0	1	1	1	0.519342
......GO:0045732	BP	p	positive regulation of protein catabolic process	6/1406	397/36174	0.00875514	7	6	1	1	1	0.527792	XM_014125702.2, XM_014129605.2, XM_014142788.2, XM_014151788.2, XM_014204663.2, XM_045716809.1
......GO:0061136	BP	p	regulation of proteasomal protein catabolic process	5/1406	359/36174	0.00876611	8	5	1	1	1	0.527792	XM_014125702.2, XM_014129605.2, XM_014142788.2, XM_014179504.2, XM_045707718.1
....GO:0002521	BP	p	leukocyte differentiation	11/1406	582/36174	0.00906897	4	11	1	1	1	0.543072	XM_014140499.2, XM_014142978.2, XM_014143653.2, XM_014147370.2, XM_014150821.2, XM_014177293.2, XM_045690170.1, XM_045699546.1, XM_045702808.1, XM_045717702.1, XM_045720583.1
.....GO:0006281	BP	p	DNA repair	16/1406	754/36174	0.0097331	7	16	1	1	1	0.555533	NM_001140418.1, XM_014126330.2, XM_014129056.2, XM_014132582.2, XM_014147150.2, XM_014162411.2, XM_014177903.2, XM_014200816.2, XM_014203532.2, XM_014204577.2, XM_045688666.1, XM_045695526.1, XM_045708264.1, XM_045712778.1, XM_045719641.1, XM_045723822.1
......GO:2001141	BP	p	regulation of RNA biosynthetic process	238/1406	7075/36174	0.0111231	7	238	1	1	1	0.606634	NM_001123565.1, NM_001123684.1, NM_001123698.1, NM_001139542.1, NM_001139558.1, NM_001139559.1, NM_001139833.1, NM_001141623.1, NM_001141718.1, XM_014122869.2, XM_014123458.2, XM_014124244.2, XM_014125353.2, XM_014125447.2, XM_014125743.2, XM_014126342.2, XM_014128507.2, XM_014128863.2, XM_014129056.2, XM_014129481.2, XM_014129605.2, XM_014130021.2, XM_014130095.2, XM_014130245.2, XM_014130556.2,…
.....GO:0051252	BP	p	regulation of RNA metabolic process	260/1406	7664/36174	0.01139	6	260	1	1	1	0.613189	NM_001123565.1, NM_001123684.1, NM_001123698.1, NM_001139542.1, NM_001139558.1, NM_001139559.1, NM_001139833.1, NM_001141623.1, NM_001141718.1, XM_014122869.2, XM_014123423.2, XM_014123458.2, XM_014124244.2, XM_014124373.2, XM_014125353.2, XM_014125447.2, XM_014125743.2, XM_014126342.2, XM_014128426.2, XM_014128507.2, XM_014128863.2, XM_014129056.2, XM_014129481.2, XM_014129605.2, XM_014130021.2,…
......GO:0006355	BP	p	regulation of DNA-templated transcription	238/1406	7056/36174	0.0122079	9	238	1	1	1	0.645148	NM_001123565.1, NM_001123684.1, NM_001123698.1, NM_001139542.1, NM_001139558.1, NM_001139559.1, NM_001139833.1, NM_001141623.1, NM_001141718.1, XM_014122869.2, XM_014123458.2, XM_014124244.2, XM_014125353.2, XM_014125447.2, XM_014125743.2, XM_014126342.2, XM_014128507.2, XM_014128863.2, XM_014129056.2, XM_014129481.2, XM_014129605.2, XM_014130021.2, XM_014130095.2, XM_014130245.2, XM_014130556.2,…
.......GO:1903506	BP	p	regulation of nucleic acid-templated transcription	238/1406	7064/36174	0.0122088	8	238	1	1	1	0.645148	NM_001123565.1, NM_001123684.1, NM_001123698.1, NM_001139542.1, NM_001139558.1, NM_001139559.1, NM_001139833.1, NM_001141623.1, NM_001141718.1, XM_014122869.2, XM_014123458.2, XM_014124244.2, XM_014125353.2, XM_014125447.2, XM_014125743.2, XM_014126342.2, XM_014128507.2, XM_014128863.2, XM_014129056.2, XM_014129481.2, XM_014129605.2, XM_014130021.2, XM_014130095.2, XM_014130245.2, XM_014130556.2,…
..GO:0009056	BP	p	catabolic process	104/1406	3359/36174	0.0128891	2	104	1	1	1	0.657363	NM_001139732.1, NM_001140289.1, NM_001140540.1, NM_001141729.1, NM_001146655.1, NM_001320018.1, XM_014124373.2, XM_014125702.2, XM_014126330.2, XM_014128509.2, XM_014128863.2, XM_014129056.2, XM_014129868.2, XM_014131411.2, XM_014132086.2, XM_014132275.2, XM_014134495.2, XM_014134680.2, XM_014135020.2, XM_014135434.2, XM_014136577.2, XM_014138304.2, XM_014138572.2, XM_014138743.2, XM_014139369.2,…
.....GO:0031324	BP	p	negative regulation of cellular metabolic process	137/1406	4283/36174	0.012919	5	137	1	1	1	0.657363	NM_001123565.1, NM_001123684.1, NM_001173605.1, XM_014122869.2, XM_014124373.2, XM_014125353.2, XM_014125702.2, XM_014125743.2, XM_014126342.2, XM_014127175.2, XM_014128426.2, XM_014128507.2, XM_014128509.2, XM_014129056.2, XM_014129868.2, XM_014130245.2, XM_014130556.2, XM_014131309.2, XM_014132060.2, XM_014132582.2, XM_014132800.2, XM_014135222.2, XM_014135297.2, XM_014135530.1, XM_014135856.2,…
.....GO:1903131	BP	p	mononuclear cell differentiation	9/1406	500/36174	0.0136136	5	9	1	1	1	0.664672	XM_014140499.2, XM_014142978.2, XM_014143653.2, XM_014147370.2, XM_014177293.2, XM_045690170.1, XM_045699546.1, XM_045717702.1, XM_045720583.1
......GO:0040029	BP	p	epigenetic regulation of gene expression	2/1406	225/36174	0.0139271	6	2	1	1	1	0.664672	XM_014166724.2, XM_045710452.1
.....GO:0051028	BP	p	mRNA transport	3/1406	260/36174	0.0150754	8	3	1	1	1	0.70575	NM_001139833.1, XM_014143195.2, XM_014178455.2
......GO:0034502	BP	p	protein localization to chromosome	0/1406	120/36174	0.0157017	6	0	1	1	1	0.714863
......GO:0042462	BP	p	eye photoreceptor cell development	0/1406	122/36174	0.0159682	6	0	1	1	1	0.722899
....GO:0033273	BP	p	response to vitamin	1/1406	171/36174	0.0160252	6	1	1	1	1	0.722899	XM_045707071.1
.......GO:0000724	BP	p	double-strand break repair via homologous recombination	1/1406	171/36174	0.0160252	9	1	1	1	1	0.722899	XM_014129056.2
......GO:0000725	BP	p	recombinational repair	1/1406	176/36174	0.0165658	8	1	1	1	1	0.72727	XM_014129056.2
.....GO:0006694	BP	p	steroid biosynthetic process	1/1406	176/36174	0.0165658	5	1	1	1	1	0.72727	XM_014190375.2
.......GO:0006397	BP	p	mRNA processing	19/1406	817/36174	0.0169741	8	19	1	1	1	0.740315	NM_001173832.1, XM_014128426.2, XM_014133906.2, XM_014136741.2, XM_014138551.2, XM_014139530.2, XM_014145519.2, XM_014151300.2, XM_014163581.2, XM_014168480.2, XM_014174080.2, XM_014204577.2, XM_014212678.2, XM_045688908.1, XM_045719990.1, XM_045720262.1, XM_045721285.1, XM_045724844.1, XR_006770558.1
...GO:0012501	BP	p	programmed cell death	39/1406	1433/36174	0.0176317	3	39	1	1	1	0.751692	NM_001320018.1, XM_014129056.2, XM_014130252.2, XM_014132751.2, XM_014135297.2, XM_014138291.2, XM_014140342.2, XM_014143653.2, XM_014144737.2, XM_014154056.2, XM_014159725.2, XM_014159823.2, XM_014168528.2, XM_014169568.2, XM_014174597.2, XM_014179504.2, XM_014180120.2, XM_014180470.2, XM_014191036.2, XM_014200077.2, XM_014202984.2, XM_014206757.2, XM_045690283.1, XM_045696258.1, XM_045700395.1,…
.....GO:0071824	BP	p	protein-DNA complex subunit organization	2/1406	209/36174	0.019104	5	2	1	1	1	0.784969	NM_001173686.1, XM_014210704.2
.....GO:0010604	BP	p	positive regulation of macromolecule metabolic process	216/1406	6390/36174	0.0204188	5	216	1	1	1	0.794715	NM_001123565.1, NM_001123633.1, NM_001123684.1, NM_001320018.1, XM_014122869.2, XM_014124244.2, XM_014124373.2, XM_014125353.2, XM_014125447.2, XM_014125702.2, XM_014125715.2, XM_014126342.2, XM_014127175.2, XM_014127564.2, XM_014128863.2, XM_014129056.2, XM_014129481.2, XM_014129570.2, XM_014129605.2, XM_014129868.2, XM_014130095.2, XM_014130252.2, XM_014130556.2, XM_014132060.2, XM_014132086.2,…
....GO:1901617	BP	p	organic hydroxy compound biosynthetic process	4/1406	289/36174	0.0211283	4	4	1	1	1	0.805695	XM_014138743.2, XM_014143568.2, XM_014190375.2, XM_014208991.2
.....GO:0007346	BP	p	regulation of mitotic cell cycle	22/1406	895/36174	0.0225433	5	22	1	1	1	0.837838	XM_014125743.2, XM_014127564.2, XM_014128698.2, XM_014148271.2, XM_014151788.2, XM_014153124.2, XM_014172691.2, XM_014179504.2, XM_014189963.2, XM_014190641.2, XM_014204391.2, XM_014210277.2, XM_014211512.2, XM_045692468.1, XM_045695876.1, XM_045707718.1, XM_045710464.1, XM_045710627.1, XM_045712778.1, XM_045716737.1, XM_045718792.1, XM_045720583.1
.....GO:1901606	BP	p	alpha-amino acid catabolic process	1/1406	161/36174	0.0229467	8	1	1	1	1	0.837838	XM_014135020.2
......GO:0034644	BP	p	cellular response to UV	1/1406	164/36174	0.0233222	7	1	1	1	1	0.849448	XM_014129868.2
.....GO:0016070	BP	p	RNA metabolic process	67/1406	2237/36174	0.023731	6	67	1	1	1	0.862205	NM_001139817.1, NM_001141623.1, NM_001173832.1, XM_014124373.2, XM_014126342.2, XM_014128426.2, XM_014132060.2, XM_014133906.2, XM_014135171.2, XM_014136741.2, XM_014138551.2, XM_014138572.2, XM_014139530.2, XM_014141551.2, XM_014142654.2, XM_014142692.2, XM_014143575.2, XM_014145519.2, XM_014147333.2, XM_014151300.2, XM_014153132.2, XM_014154625.2, XM_014157495.2, XM_014159524.2, XM_014159557.2,…
..GO:0022402	BP	p	cell cycle process	42/1406	1499/36174	0.0242231	2	42	1	1	1	0.873126	NM_001140418.1, NM_001173767.1, XM_014125743.2, XM_014126037.2, XM_014127992.2, XM_014129056.2, XM_014132582.2, XM_014132965.1, XM_014133654.2, XM_014135856.2, XM_014136101.2, XM_014138516.2, XM_014147150.2, XM_014148271.2, XM_014154852.2, XM_014158993.2, XM_014159524.2, XM_014166939.2, XM_014167783.2, XM_014174956.2, XM_014179504.2, XM_014181093.2, XM_014204518.2, XM_014204663.2, XM_014207963.2,…
...GO:0070192	BP	p	chromosome organization involved in meiotic cell cycle	0/1406	114/36174	0.0243275	6	0	1	1	1	0.873126
....GO:0034308	BP	p	primary alcohol metabolic process	0/1406	114/36174	0.0243275	5	0	1	1	1	0.873126
.....GO:0051172	BP	p	negative regulation of nitrogen compound metabolic process	145/1406	4421/36174	0.0249108	5	145	1	1	1	0.874469	NM_001123565.1, NM_001123684.1, NM_001141009.1, NM_001173605.1, XM_014122869.2, XM_014124373.2, XM_014125353.2, XM_014125702.2, XM_014125743.2, XM_014126342.2, XM_014128426.2, XM_014128507.2, XM_014128509.2, XM_014129056.2, XM_014129481.2, XM_014129868.2, XM_014130245.2, XM_014130556.2, XM_014131309.2, XM_014132060.2, XM_014132582.2, XM_014132599.2, XM_014132800.2, XM_014135222.2, XM_014135297.2,…
........GO:0000122	BP	p	negative regulation of transcription by RNA polymerase II	53/1406	1827/36174	0.0251077	11	53	1	1	1	0.875541	XM_014125743.2, XM_014126342.2, XM_014129056.2, XM_014130245.2, XM_014130556.2, XM_014132060.2, XM_014132582.2, XM_014135222.2, XM_014135530.1, XM_014138637.2, XM_014139369.2, XM_014142978.2, XM_014144875.2, XM_014146440.2, XM_014160834.2, XM_014161686.2, XM_014163781.2, XM_014164596.2, XM_014172864.2, XM_014174269.2, XM_014176998.2, XM_014178624.2, XM_014191964.2, XM_014197224.2, XM_014198983.2,…
...GO:0044282	BP	p	small molecule catabolic process	12/1406	559/36174	0.0272966	3	12	1	1	1	0.897277	XM_014128509.2, XM_014131411.2, XM_014132086.2, XM_014134495.2, XM_014135020.2, XM_014144502.2, XM_014154293.2, XM_014170942.2, XM_014171140.2, XM_014209960.2, XM_045715929.1, XM_045719683.1
.....GO:0034341	BP	p	response to interferon-gamma	2/1406	206/36174	0.0274307	5	2	1	1	1	0.897277	XM_014129040.2, XM_014208963.2
......GO:0043161	BP	p	proteasome-mediated ubiquitin-dependent protein catabolic process	16/1406	688/36174	0.0283764	9	16	1	1	1	0.907983	NM_001139732.1, NM_001140540.1, XM_014126330.2, XM_014129056.2, XM_014132275.2, XM_014139369.2, XM_014148271.2, XM_014193312.2, XM_014208111.2, XM_014213352.2, XM_045692133.1, XM_045702233.1, XM_045704815.1, XM_045707362.1, XM_045719365.1, XM_045719669.1
......GO:0034660	BP	p	ncRNA metabolic process	16/1406	694/36174	0.0285078	7	16	1	1	1	0.910214	NM_001139817.1, XM_014132060.2, XM_014135171.2, XM_014141551.2, XM_014142654.2, XM_014167556.2, XM_014168480.2, XM_014169112.2, XM_014169746.2, XM_014175565.2, XM_014176290.2, XM_014179278.2, XM_014193289.2, XM_014212920.2, XM_045693717.1, XM_045695449.1
..GO:1903046	BP	p	meiotic cell cycle process	3/1406	247/36174	0.0292992	3	3	1	1	1	0.929446	XM_014133654.2, XM_014135856.2, XM_014158993.2
......GO:0030162	BP	p	regulation of proteolysis	31/1406	1160/36174	0.0301823	6	31	1	1	1	0.945666	XM_014125702.2, XM_014126342.2, XM_014129481.2, XM_014129605.2, XM_014130252.2, XM_014142788.2, XM_014143653.2, XM_014144624.2, XM_014150263.2, XM_014159725.2, XM_014163293.2, XM_014164196.2, XM_014169568.2, XM_014179504.2, XM_014199822.2, XM_014201154.2, XM_014208963.2, XM_014213326.2, XM_014214343.2, XM_045688594.1, XM_045689577.1, XM_045689586.1, XM_045697707.1, XM_045707362.1, XM_045707718.1,…
......GO:0016071	BP	p	mRNA metabolic process	29/1406	1093/36174	0.0315368	7	29	1	1	1	0.959174	NM_001173832.1, XM_014124373.2, XM_014126342.2, XM_014128426.2, XM_014133906.2, XM_014136741.2, XM_014138551.2, XM_014138572.2, XM_014139530.2, XM_014145519.2, XM_014151300.2, XM_014154625.2, XM_014163581.2, XM_014168480.2, XM_014174080.2, XM_014201158.2, XM_014204577.2, XM_014210877.2, XM_014212678.2, XM_045688908.1, XM_045695449.1, XM_045700024.1, XM_045717430.1, XM_045719641.1, XM_045719990.1,…
....GO:0006915	BP	p	apoptotic process	35/1406	1277/36174	0.0321179	4	35	1	1	1	0.962951	XM_014129056.2, XM_014130252.2, XM_014132751.2, XM_014135297.2, XM_014138291.2, XM_014140342.2, XM_014143653.2, XM_014144737.2, XM_014154056.2, XM_014159725.2, XM_014159823.2, XM_014168528.2, XM_014169568.2, XM_014174597.2, XM_014179504.2, XM_014180120.2, XM_014191036.2, XM_014200077.2, XM_014202984.2, XM_014206757.2, XM_045690283.1, XM_045696258.1, XM_045703671.1, XM_045705479.1, XM_045707718.1,…
..GO:0008219	BP	p	cell death	43/1406	1502/36174	0.0344205	2	43	1	1	1	0.971758	NM_001320018.1, XM_014125702.2, XM_014128698.2, XM_014129056.2, XM_014130252.2, XM_014132751.2, XM_014135297.2, XM_014138291.2, XM_014140342.2, XM_014143653.2, XM_014144737.2, XM_014154056.2, XM_014159725.2, XM_014159823.2, XM_014168528.2, XM_014169568.2, XM_014174597.2, XM_014179504.2, XM_014180120.2, XM_014180470.2, XM_014191036.2, XM_014200077.2, XM_014202984.2, XM_014206757.2, XM_014213496.2,…
.......GO:0031507	BP	p	heterochromatin formation	0/1406	97/36174	0.0345261	8	0	1	1	1	0.971758
......GO:0071346	BP	p	cellular response to interferon-gamma	1/1406	158/36174	0.0347671	6	1	1	1	1	0.971758	XM_014129040.2
.....GO:0051438	BP	p	regulation of ubiquitin-protein transferase activity	0/1406	102/36174	0.0353662	5	0	1	1	1	0.971758
....GO:0071478	BP	p	cellular response to radiation	5/1406	307/36174	0.0367563	5	5	1	1	1	0.971758	XM_014129868.2, XM_014148345.2, XM_014167842.2, XM_014208104.2, XM_045723570.1
.......GO:0046634	BP	p	regulation of alpha-beta T cell activation	2/1406	189/36174	0.0369669	8	2	1	1	1	0.971758	XM_045709909.1, XM_045716809.1
....GO:0009063	BP	p	cellular amino acid catabolic process	2/1406	195/36174	0.0379192	7	2	1	1	1	0.971758	XM_014135020.2, XM_045715929.1
...GO:1901564	BP	p	organonitrogen compound metabolic process	297/1406	8467/36174	0.039765	3	297	1	1	1	0.990833	NM_001139732.1, NM_001139817.1, NM_001139869.1, NM_001139897.1, NM_001140034.1, NM_001140135.1, NM_001140139.1, NM_001140197.1, NM_001140397.1, NM_001140540.1, NM_001141729.1, NM_001146406.1, NM_001146655.1, NM_001173605.1, NM_001173641.1, NM_001173686.1, NM_001173689.1, NM_001185027.1, NM_001320018.1, XM_014122869.2, XM_014125702.2, XM_014126097.2, XM_014126255.2, XM_014126330.2, XM_014126342.2,…
....GO:0016054	BP	p	organic acid catabolic process	7/1406	371/36174	0.0421896	4	7	1	1	1	1	XM_014131411.2, XM_014132086.2, XM_014135020.2, XM_014144502.2, XM_014154293.2, XM_045715929.1, XM_045719683.1
..GO:0044281	BP	p	small molecule metabolic process	91/1406	2861/36174	0.0436033	2	91	1	1	1	1	NM_001139817.1, NM_001140197.1, NM_001140387.1, NM_001173641.1, NM_001173689.1, NM_001320018.1, XM_014122869.2, XM_014125702.2, XM_014126342.2, XM_014127585.2, XM_014128279.2, XM_014128509.2, XM_014128863.2, XM_014129148.2, XM_014129868.2, XM_014131411.2, XM_014131834.2, XM_014132086.2, XM_014134111.2, XM_014134495.2, XM_014135020.2, XM_014135171.2, XM_014135323.2, XM_014137735.2, XM_014138304.2,…
.....GO:0010498	BP	p	proteasomal protein catabolic process	19/1406	759/36174	0.0458013	7	19	1	1	1	1	NM_001139732.1, NM_001140540.1, XM_014126330.2, XM_014129056.2, XM_014132275.2, XM_014139369.2, XM_014148271.2, XM_014173383.2, XM_014174956.2, XM_014193312.2, XM_014208111.2, XM_014213352.2, XM_045692133.1, XM_045702233.1, XM_045704815.1, XM_045707362.1, XM_045714998.1, XM_045719365.1, XM_045719669.1
....GO:0030098	BP	p	lymphocyte differentiation	9/1406	441/36174	0.0459487	6	9	1	1	1	1	XM_014140499.2, XM_014142978.2, XM_014143653.2, XM_014147370.2, XM_014177293.2, XM_045690170.1, XM_045699546.1, XM_045717702.1, XM_045720583.1
.....GO:0042461	BP	p	photoreceptor cell development	1/1406	138/36174	0.0465792	5	1	1	1	1	1	XM_045719540.1
..GO:0019835	BP	p	cytolysis	1/1406	138/36174	0.0465792	2	1	1	1	1	1	XM_045713685.1
.....GO:0051276	BP	p	chromosome organization	11/1406	506/36174	0.0476952	5	11	1	1	1	1	NM_001139833.1, NM_001140418.1, XM_014135434.2, XM_014145529.2, XM_014147150.2, XM_014158993.2, XM_014198983.2, XM_014211512.2, XM_045695070.1, XM_045708264.1, XR_001319561.2
.......GO:2000045	BP	p	regulation of G1/S transition of mitotic cell cycle	5/1406	296/36174	0.0483994	8	5	1	1	1	1	XM_014125743.2, XM_014148271.2, XM_014151788.2, XM_045695876.1, XM_045716737.1
..GO:0030054	CC	e	cell junction	234/1406	3911/36174	1.56383e-11	2	234	3.1261e-08	3.04732e-08	3.1261e-08	3.1261e-08	NM_001140645.2, NM_001141375.2, NM_001173864.1, XM_014125702.2, XM_014125767.2, XM_014127175.2, XM_014127992.2, XM_014128357.2, XM_014128576.2, XM_014128659.2, XM_014129062.2, XM_014129481.2, XM_014129570.2, XM_014129602.2, XM_014130797.2, XM_014131410.2, XM_014131707.2, XM_014131834.2, XM_014132286.2, XM_014132305.2, XM_014132992.2, XM_014133484.2, XM_014133485.2, XM_014133564.2, XM_014134111.2,…
..GO:0016020	CC	e	membrane	680/1406	14525/36174	2.2977e-10	2	680	4.59311e-07	4.47735e-07	4.59081e-07	2.29655e-07	NM_001123534.1, NM_001123633.1, NM_001126230.1, NM_001139732.1, NM_001139833.1, NM_001139869.1, NM_001140034.1, NM_001140397.1, NM_001140540.1, NM_001140660.1, NM_001141009.1, NM_001141815.1, NM_001165374.1, NM_001173641.1, NM_001173686.1, NM_001173689.1, NM_001173767.1, NM_001173771.1, NM_001173837.1, NM_001173864.1, XM_014122869.2, XM_014122975.2, XM_014123577.2, XM_014123584.2, XM_014125082.2,…
...GO:0070161	CC	e	anchoring junction	117/1406	1778/36174	3.35799e-08	3	117	6.71262e-05	6.54346e-05	6.70591e-05	1.75888e-05	NM_001140645.2, NM_001173864.1, XM_014125767.2, XM_014127175.2, XM_014128357.2, XM_014129062.2, XM_014129570.2, XM_014129602.2, XM_014131410.2, XM_014131707.2, XM_014133484.2, XM_014133485.2, XM_014133564.2, XM_014136991.2, XM_014137400.2, XM_014138300.2, XM_014138965.2, XM_014139250.2, XM_014140342.2, XM_014140868.2, XM_014142252.2, XM_014143653.2, XM_014148529.2, XM_014151127.2, XM_014151788.2,…
..GO:0042995	CC	e	cell projection	227/1406	4100/36174	3.51951e-08	2	227	7.0355e-05	6.8582e-05	7.02495e-05	1.75888e-05	NM_001140645.2, NM_001141288.3, NM_001146477.1, NM_001320018.1, XM_014123584.2, XM_014125702.2, XM_014125705.2, XM_014125715.2, XM_014125767.2, XM_014127554.2, XM_014127992.2, XM_014128357.2, XM_014128509.2, XM_014128653.2, XM_014128659.2, XM_014128698.2, XM_014129062.2, XM_014129481.2, XM_014129573.2, XM_014129602.2, XM_014130556.2, XM_014131834.2, XM_014132751.2, XM_014132863.2, XM_014132965.1,…
...GO:0120025	CC	e	plasma membrane bounded cell projection	211/1406	3768/36174	4.92917e-08	3	211	9.8534e-05	9.60509e-05	9.83369e-05	1.97068e-05	NM_001140645.2, NM_001141288.3, NM_001146477.1, NM_001320018.1, XM_014123584.2, XM_014125702.2, XM_014125705.2, XM_014125715.2, XM_014125767.2, XM_014127554.2, XM_014127992.2, XM_014128357.2, XM_014128509.2, XM_014128653.2, XM_014128659.2, XM_014128698.2, XM_014129481.2, XM_014129573.2, XM_014130556.2, XM_014131834.2, XM_014132751.2, XM_014132863.2, XM_014132965.1, XM_014133016.2, XM_014134111.2,…
....GO:0014069	CC	e	postsynaptic density	58/1406	711/36174	1.28573e-07	4	58	0.000257018	0.000250541	0.000256375	4.28363e-05	XM_014127992.2, XM_014128659.2, XM_014129481.2, XM_014129573.2, XM_014134606.2, XM_014137070.2, XM_014138300.2, XM_014138631.2, XM_014139104.2, XM_014143653.2, XM_014150170.2, XM_014154466.2, XM_014154852.2, XM_014157181.2, XM_014157199.2, XM_014157711.2, XM_014161721.2, XM_014164319.2, XM_014164596.2, XM_014166752.2, XM_014169186.2, XM_014169568.2, XM_014173115.2, XM_014173279.2, XM_014174830.2,…
...GO:0099572	CC	e	postsynaptic specialization	58/1406	715/36174	2.17219e-07	3	58	0.000434221	0.000423278	0.000432917	6.20315e-05	XM_014127992.2, XM_014128659.2, XM_014129481.2, XM_014129573.2, XM_014134606.2, XM_014137070.2, XM_014138300.2, XM_014138631.2, XM_014139104.2, XM_014143653.2, XM_014150170.2, XM_014154466.2, XM_014154852.2, XM_014157181.2, XM_014157199.2, XM_014157711.2, XM_014161721.2, XM_014164319.2, XM_014164596.2, XM_014166752.2, XM_014169186.2, XM_014169568.2, XM_014173115.2, XM_014173279.2, XM_014174830.2,…
...GO:0005886	CC	e	plasma membrane	403/1406	8272/36174	2.50872e-07	3	403	0.000501494	0.000488855	0.000499738	6.26867e-05	NM_001123534.1, NM_001123633.1, NM_001126230.1, NM_001141009.1, NM_001141815.1, NM_001165374.1, NM_001173689.1, NM_001173771.1, NM_001173864.1, XM_014122869.2, XM_014122975.2, XM_014123577.2, XM_014123584.2, XM_014125082.2, XM_014125702.2, XM_014125705.2, XM_014125715.2, XM_014125767.2, XM_014127175.2, XM_014128009.2, XM_014128279.2, XM_014128357.2, XM_014128509.2, XM_014128653.2, XM_014129040.2,…
....GO:0043005	CC	e	neuron projection	152/1406	2610/36174	5.3027e-07	4	152	0.00106001	0.0010333	0.00105577	0.000117779	XM_014125702.2, XM_014125705.2, XM_014125767.2, XM_014127554.2, XM_014127992.2, XM_014128659.2, XM_014128698.2, XM_014129481.2, XM_014129573.2, XM_014131834.2, XM_014132751.2, XM_014133016.2, XM_014134111.2, XM_014134293.2, XM_014134361.2, XM_014134495.2, XM_014134606.2, XM_014135421.2, XM_014136991.2, XM_014137070.2, XM_014137128.2, XM_014137545.2, XM_014138043.2, XM_014138291.2, XM_014138623.2,…
.....GO:0030425	CC	e	dendrite	78/1406	1144/36174	1.73357e-06	5	78	0.00346541	0.00337807	0.00344981	0.000346541	XM_014125702.2, XM_014125705.2, XM_014127992.2, XM_014128698.2, XM_014131834.2, XM_014132751.2, XM_014133016.2, XM_014134111.2, XM_014134361.2, XM_014135421.2, XM_014136991.2, XM_014137070.2, XM_014137128.2, XM_014138043.2, XM_014138291.2, XM_014138623.2, XM_014139104.2, XM_014139250.2, XM_014143653.2, XM_014146132.2, XM_014150170.2, XM_014157181.2, XM_014157711.2, XM_014160213.2, XM_014160719.2,…
...GO:0031226	CC	e	intrinsic component of plasma membrane	174/1406	3147/36174	2.07984e-06	3	174	0.0041576	0.00405283	0.0041368	0.000377964	NM_001123534.1, NM_001123633.1, NM_001141815.1, NM_001146487.1, NM_001165374.1, XM_014122869.2, XM_014125715.2, XM_014125767.2, XM_014128576.2, XM_014129570.2, XM_014131834.2, XM_014132317.2, XM_014133485.2, XM_014133513.2, XM_014133564.2, XM_014134111.2, XM_014134293.2, XM_014134361.2, XM_014134495.2, XM_014134606.2, XM_014135022.2, XM_014135180.2, XM_014135421.2, XM_014135524.2, XM_014136991.2,…
....GO:0098978	CC	e	glutamatergic synapse	71/1406	1024/36174	3.42015e-06	4	71	0.00683689	0.00666459	0.00679926	0.00056974	NM_001141375.2, XM_014125702.2, XM_014127992.2, XM_014128576.2, XM_014131834.2, XM_014132305.2, XM_014134111.2, XM_014134361.2, XM_014134542.2, XM_014136588.2, XM_014137070.2, XM_014139104.2, XM_014143653.2, XM_014146124.2, XM_014146132.2, XM_014148345.2, XM_014150170.2, XM_014150371.2, XM_014151600.2, XM_014154466.2, XM_014154751.2, XM_014154852.2, XM_014155858.2, XM_014156074.2, XM_014157199.2,…
....GO:0005911	CC	e	cell-cell junction	82/1406	1246/36174	4.43222e-06	4	82	0.00886001	0.00863672	0.00880682	0.000681539	NM_001140645.2, NM_001173864.1, XM_014125767.2, XM_014127175.2, XM_014128357.2, XM_014129570.2, XM_014129602.2, XM_014131410.2, XM_014133484.2, XM_014133485.2, XM_014133564.2, XM_014136991.2, XM_014137400.2, XM_014138300.2, XM_014138965.2, XM_014139250.2, XM_014140342.2, XM_014140868.2, XM_014148529.2, XM_014151127.2, XM_014151788.2, XM_014157049.2, XM_014157181.2, XM_014157480.2, XM_014157864.2,…
.....GO:0098936	CC	e	intrinsic component of postsynaptic membrane	33/1406	358/36174	5.52187e-06	5	33	0.0110382	0.01076	0.0109664	0.000788444	XM_014128576.2, XM_014131834.2, XM_014134111.2, XM_014134361.2, XM_014134606.2, XM_014135421.2, XM_014137070.2, XM_014151600.2, XM_014154466.2, XM_014154751.2, XM_014155860.2, XM_014156074.2, XM_014157199.2, XM_014163293.2, XM_014169186.2, XM_014196540.2, XM_014200628.2, XM_014204447.2, XM_014215084.2, XM_045691973.1, XM_045695526.1, XM_045696378.1, XM_045699347.1, XM_045699588.1, XM_045700558.1,…
......GO:0099055	CC	e	integral component of postsynaptic membrane	32/1406	348/36174	8.05385e-06	6	32	0.0160996	0.0156939	0.0159869	0.00107331	XM_014128576.2, XM_014131834.2, XM_014134111.2, XM_014134361.2, XM_014134606.2, XM_014135421.2, XM_014137070.2, XM_014151600.2, XM_014154466.2, XM_014154751.2, XM_014155860.2, XM_014156074.2, XM_014157199.2, XM_014163293.2, XM_014169186.2, XM_014196540.2, XM_014200628.2, XM_014215084.2, XM_045691973.1, XM_045695526.1, XM_045696378.1, XM_045699347.1, XM_045699588.1, XM_045700558.1, XM_045701372.1,…
....GO:0005887	CC	e	integral component of plasma membrane	161/1406	2942/36174	1.11097e-05	4	161	0.0222082	0.0216485	0.0220416	0.00129137	NM_001123534.1, NM_001123633.1, NM_001141815.1, NM_001146487.1, NM_001165374.1, XM_014122869.2, XM_014125715.2, XM_014125767.2, XM_014128576.2, XM_014131834.2, XM_014132317.2, XM_014133485.2, XM_014133513.2, XM_014134111.2, XM_014134293.2, XM_014134361.2, XM_014134495.2, XM_014134606.2, XM_014135022.2, XM_014135180.2, XM_014135421.2, XM_014135524.2, XM_014136991.2, XM_014137070.2, XM_014137545.2,…
......GO:0098948	CC	e	intrinsic component of postsynaptic specialization membrane	23/1406	214/36174	1.14205e-05	6	23	0.0228296	0.0222543	0.0226469	0.00129137	XM_014128576.2, XM_014131834.2, XM_014134111.2, XM_014134606.2, XM_014137070.2, XM_014151600.2, XM_014154466.2, XM_014154751.2, XM_014155860.2, XM_014156074.2, XM_014157199.2, XM_014169186.2, XM_014196540.2, XM_014204447.2, XM_014215084.2, XM_045695526.1, XM_045696378.1, XM_045699347.1, XM_045700558.1, XM_045701372.1, XM_045703938.1, XM_045707597.1, XM_045724151.1
.....GO:0099699	CC	e	integral component of synaptic membrane	38/1406	453/36174	1.16281e-05	5	38	0.0232446	0.0226589	0.023047	0.00129137	XM_014128576.2, XM_014131834.2, XM_014134111.2, XM_014134361.2, XM_014134606.2, XM_014135421.2, XM_014137070.2, XM_014139104.2, XM_014150371.2, XM_014151600.2, XM_014154466.2, XM_014154751.2, XM_014155858.2, XM_014155860.2, XM_014156074.2, XM_014157199.2, XM_014163293.2, XM_014169186.2, XM_014196540.2, XM_014200628.2, XM_014215084.2, XM_045691506.1, XM_045691507.1, XM_045691973.1, XM_045695526.1,…
....GO:0045121	CC	e	membrane raft	50/1406	671/36174	1.72529e-05	4	50	0.0344885	0.0336194	0.034178	0.00172443	XM_014122869.2, XM_014125702.2, XM_014127175.2, XM_014129868.2, XM_014131834.2, XM_014133485.2, XM_014134111.2, XM_014134495.2, XM_014138623.2, XM_014139104.2, XM_014140342.2, XM_014143653.2, XM_014146124.2, XM_014146326.2, XM_014148993.2, XM_014150371.2, XM_014154293.2, XM_014155904.2, XM_014160719.2, XM_014166728.2, XM_014168528.2, XM_014169240.2, XM_014169241.2, XM_014174888.2, XM_014174940.2,…
...GO:0098857	CC	e	membrane microdomain	50/1406	671/36174	1.72529e-05	3	50	0.0344885	0.0336194	0.034178	0.00172443	XM_014122869.2, XM_014125702.2, XM_014127175.2, XM_014129868.2, XM_014131834.2, XM_014133485.2, XM_014134111.2, XM_014134495.2, XM_014138623.2, XM_014139104.2, XM_014140342.2, XM_014143653.2, XM_014146124.2, XM_014146326.2, XM_014148993.2, XM_014150371.2, XM_014154293.2, XM_014155904.2, XM_014160719.2, XM_014166728.2, XM_014168528.2, XM_014169240.2, XM_014169241.2, XM_014174888.2, XM_014174940.2,…
.......GO:0099146	CC	e	intrinsic component of postsynaptic density membrane	19/1406	162/36174	1.89982e-05	7	19	0.0379774	0.0370203	0.0375974	0.00180845	XM_014128576.2, XM_014131834.2, XM_014134111.2, XM_014137070.2, XM_014151600.2, XM_014154466.2, XM_014154751.2, XM_014155860.2, XM_014156074.2, XM_014157199.2, XM_014196540.2, XM_014204447.2, XM_014215084.2, XM_045696378.1, XM_045699347.1, XM_045700558.1, XM_045701372.1, XM_045703938.1, XM_045707597.1
....GO:0099240	CC	e	intrinsic component of synaptic membrane	39/1406	479/36174	2.08839e-05	4	39	0.0417468	0.0406948	0.0413083	0.00181713	XM_014128576.2, XM_014131834.2, XM_014134111.2, XM_014134361.2, XM_014134606.2, XM_014135421.2, XM_014137070.2, XM_014139104.2, XM_014150371.2, XM_014151600.2, XM_014154466.2, XM_014154751.2, XM_014155858.2, XM_014155860.2, XM_014156074.2, XM_014157199.2, XM_014163293.2, XM_014169186.2, XM_014196540.2, XM_014200628.2, XM_014204447.2, XM_014215084.2, XM_045691506.1, XM_045691507.1, XM_045691973.1,…
.......GO:0099060	CC	e	integral component of postsynaptic specialization membrane	22/1406	207/36174	2.09074e-05	7	22	0.0417939	0.0407407	0.041334	0.00181713	XM_014128576.2, XM_014131834.2, XM_014134111.2, XM_014134606.2, XM_014137070.2, XM_014151600.2, XM_014154466.2, XM_014154751.2, XM_014155860.2, XM_014156074.2, XM_014157199.2, XM_014169186.2, XM_014196540.2, XM_014215084.2, XM_045695526.1, XM_045696378.1, XM_045699347.1, XM_045700558.1, XM_045701372.1, XM_045703938.1, XM_045707597.1, XM_045724151.1
...GO:0045202	CC	e	synapse	125/1406	2209/36174	2.46664e-05	3	125	0.0493082	0.0480655	0.0487408	0.00205451	NM_001141375.2, XM_014125702.2, XM_014127992.2, XM_014128576.2, XM_014128659.2, XM_014129481.2, XM_014130797.2, XM_014131834.2, XM_014132305.2, XM_014133485.2, XM_014133564.2, XM_014134111.2, XM_014134361.2, XM_014134495.2, XM_014134542.2, XM_014134606.2, XM_014135020.2, XM_014135421.2, XM_014136588.2, XM_014136594.2, XM_014137070.2, XM_014138291.2, XM_014138572.2, XM_014138623.2, XM_014139104.2,…
........GO:0099061	CC	e	integral component of postsynaptic density membrane	18/1406	155/36174	3.56122e-05	8	18	0.0711888	0.0693948	0.0703341	0.00284755	XM_014128576.2, XM_014131834.2, XM_014134111.2, XM_014137070.2, XM_014151600.2, XM_014154466.2, XM_014154751.2, XM_014155860.2, XM_014156074.2, XM_014157199.2, XM_014196540.2, XM_014215084.2, XM_045696378.1, XM_045699347.1, XM_045700558.1, XM_045701372.1, XM_045703938.1, XM_045707597.1
...GO:0098590	CC	e	plasma membrane region	147/1406	2762/36174	9.61271e-05	3	147	0.192158	0.187316	0.189659	0.00711697	NM_001123534.1, NM_001140660.1, NM_001141815.1, XM_014122869.2, XM_014125353.2, XM_014125702.2, XM_014127554.2, XM_014127974.2, XM_014128576.2, XM_014129481.2, XM_014131834.2, XM_014132964.2, XM_014132992.2, XM_014133484.2, XM_014133485.2, XM_014133564.2, XM_014134111.2, XM_014134361.2, XM_014134606.2, XM_014137625.2, XM_014138623.2, XM_014139104.2, XM_014139250.2, XM_014140342.2, XM_014142630.2,…
.....GO:0005912	CC	e	adherens junction	34/1406	427/36174	0.000115442	5	34	0.230769	0.224953	0.227652	0.00824174	NM_001140645.2, XM_014129602.2, XM_014133484.2, XM_014133564.2, XM_014138300.2, XM_014139250.2, XM_014140868.2, XM_014148529.2, XM_014151788.2, XM_014157181.2, XM_014157480.2, XM_014157864.2, XM_014173115.2, XM_014175660.2, XM_014179843.2, XM_014180561.2, XM_014195596.2, XM_014204663.2, XM_014216262.2, XM_045687237.1, XM_045688594.1, XM_045689335.1, XM_045690242.1, XM_045692301.1, XM_045707597.1,…
.....GO:0005856	CC	e	cytoskeleton	106/1406	1884/36174	0.000139831	5	106	0.279522	0.272478	0.275607	0.0096387	NM_001140397.1, NM_001140645.2, NM_001141288.3, XM_014128659.2, XM_014129040.2, XM_014129602.2, XM_014131410.2, XM_014131707.2, XM_014132965.1, XM_014133485.2, XM_014134542.2, XM_014135427.2, XM_014137128.2, XM_014137545.2, XM_014137600.2, XM_014137625.2, XM_014138300.2, XM_014142252.2, XM_014142504.2, XM_014143653.2, XM_014146970.2, XM_014147751.2, XM_014147917.2, XM_014148529.2, XM_014151788.2,…
......GO:0030863	CC	e	cortical cytoskeleton	19/1406	191/36174	0.000178836	6	19	0.357493	0.348484	0.352307	0.0119164	XM_014133485.2, XM_014142252.2, XM_014151788.2, XM_014154852.2, XM_014163856.2, XM_014165855.2, XM_014166728.2, XM_014177652.2, XM_014179843.2, XM_014180427.2, XM_014197240.2, XM_014204663.2, XM_045692987.1, XM_045694988.1, XM_045695031.1, XM_045696626.1, XM_045700260.1, XM_045700395.1, XM_045713394.1
......GO:0099056	CC	e	integral component of presynaptic membrane	22/1406	235/36174	0.000227651	6	22	0.455074	0.443606	0.448245	0.0146798	XM_014131834.2, XM_014134111.2, XM_014134361.2, XM_014139104.2, XM_014155858.2, XM_014156074.2, XM_014163293.2, XM_014169186.2, XM_014196540.2, XM_014200628.2, XM_045691506.1, XM_045691507.1, XM_045691973.1, XM_045695526.1, XM_045696378.1, XM_045699347.1, XM_045699588.1, XM_045700558.1, XM_045705124.1, XM_045707607.1, XM_045708950.1, XM_045720229.1
..GO:0031224	CC	e	intrinsic component of membrane	437/1406	9719/36174	0.000328478	2	437	0.656627	0.640079	0.646444	0.0205196	NM_001123534.1, NM_001123589.1, NM_001123633.1, NM_001126230.1, NM_001139869.1, NM_001140034.1, NM_001140397.1, NM_001140540.1, NM_001141009.1, NM_001141815.1, NM_001146487.1, NM_001165374.1, NM_001173641.1, NM_001173689.1, NM_001173837.1, XM_014122869.2, XM_014123577.2, XM_014125715.2, XM_014125767.2, XM_014125905.2, XM_014126097.2, XM_014126255.2, XM_014127068.2, XM_014127974.2, XM_014128009.2,…
.....GO:0098889	CC	e	intrinsic component of presynaptic membrane	22/1406	250/36174	0.000384556	5	22	0.768728	0.749355	0.756422	0.0232948	XM_014131834.2, XM_014134111.2, XM_014134361.2, XM_014139104.2, XM_014155858.2, XM_014156074.2, XM_014163293.2, XM_014169186.2, XM_014196540.2, XM_014200628.2, XM_045691506.1, XM_045691507.1, XM_045691973.1, XM_045695526.1, XM_045696378.1, XM_045699347.1, XM_045699588.1, XM_045700558.1, XM_045705124.1, XM_045707607.1, XM_045708950.1, XM_045720229.1
..GO:0098794	CC	e	postsynapse	48/1406	726/36174	0.00042312	2	48	0.845816	0.824501	0.831854	0.024877	XM_014125702.2, XM_014127554.2, XM_014128659.2, XM_014129481.2, XM_014129573.2, XM_014130797.2, XM_014134361.2, XM_014134495.2, XM_014134542.2, XM_014134606.2, XM_014137070.2, XM_014143653.2, XM_014150170.2, XM_014150371.2, XM_014155530.2, XM_014163293.2, XM_014164690.2, XM_014173279.2, XM_014179843.2, XM_014181500.2, XM_014195957.2, XM_014198983.2, XM_014200628.2, XM_014204447.2, XM_014206223.2,…
.....GO:0005925	CC	e	focal adhesion	44/1406	655/36174	0.000470863	5	44	0.941256	0.917535	0.924776	0.026146	NM_001140645.2, XM_014129602.2, XM_014131707.2, XM_014142252.2, XM_014143653.2, XM_014151791.2, XM_014157531.2, XM_014164690.2, XM_014168528.2, XM_014175660.2, XM_014177652.2, XM_014178602.2, XM_014180427.2, XM_014188321.2, XM_014192622.2, XM_014198929.2, XM_014204663.2, XM_014207957.2, XM_014207963.2, XM_014208108.2, XM_014216262.2, XM_045687983.1, XM_045688922.1, XM_045689448.1, XM_045690222.1,…
....GO:0030055	CC	e	cell-substrate junction	45/1406	677/36174	0.000568434	4	45	1	1	1	0.0307108	NM_001140645.2, XM_014129062.2, XM_014129602.2, XM_014131707.2, XM_014142252.2, XM_014143653.2, XM_014151791.2, XM_014157531.2, XM_014164690.2, XM_014168528.2, XM_014175660.2, XM_014177652.2, XM_014178602.2, XM_014180427.2, XM_014188321.2, XM_014192622.2, XM_014198929.2, XM_014204663.2, XM_014207957.2, XM_014207963.2, XM_014208108.2, XM_014216262.2, XM_045687983.1, XM_045688922.1, XM_045689448.1,…
...GO:0098797	CC	e	plasma membrane protein complex	79/1406	1398/36174	0.000888106	3	79	1	1	1	0.046719	NM_001140660.1, XM_014125082.2, XM_014128576.2, XM_014129061.2, XM_014129481.2, XM_014133016.2, XM_014133745.2, XM_014134361.2, XM_014134606.2, XM_014137070.2, XM_014138623.2, XM_014139250.2, XM_014140342.2, XM_014140868.2, XM_014142320.2, XM_014142790.2, XM_014143653.2, XM_014143737.2, XM_014148993.2, XM_014151600.2, XM_014154466.2, XM_014155831.2, XM_014157864.2, XM_014157918.2, XM_014159560.2,…
.....GO:0002102	CC	e	podosome	11/1406	93/36174	0.000968926	5	11	1	1	1	0.0496637	XM_014129062.2, XM_014142252.2, XM_014142504.2, XM_014157531.2, XM_014157767.2, XM_014177652.2, XM_014180556.2, XM_014191839.2, XM_045690619.1, XM_045696257.1, XM_045705329.1
....GO:0060171	CC	e	stereocilium membrane	4/1406	13/36174	0.00122581	6	4	1	1	1	0.0612597	XM_014137625.2, XM_045694929.1, XM_045714834.1, XM_045724414.1
...GO:0043197	CC	e	dendritic spine	32/1406	456/36174	0.00136094	6	32	1	1	1	0.0663542	XM_014127554.2, XM_014128659.2, XM_014129573.2, XM_014134495.2, XM_014134606.2, XM_014137070.2, XM_014143653.2, XM_014150170.2, XM_014155530.2, XM_014163293.2, XM_014173279.2, XM_014179843.2, XM_014195957.2, XM_014200628.2, XM_014204447.2, XM_014215032.2, XM_045688948.1, XM_045693568.1, XM_045696094.1, XM_045697707.1, XM_045699791.1, XM_045701555.1, XM_045702265.1, XM_045705124.1, XM_045705329.1,…
.....GO:0030424	CC	e	axon	56/1406	937/36174	0.00148147	5	56	1	1	1	0.0705109	XM_014125702.2, XM_014125705.2, XM_014125767.2, XM_014134361.2, XM_014135421.2, XM_014136991.2, XM_014138043.2, XM_014139104.2, XM_014139250.2, XM_014146124.2, XM_014151337.2, XM_014151600.2, XM_014154388.2, XM_014155860.2, XM_014157711.2, XM_014160213.2, XM_014162828.2, XM_014163293.2, XM_014173279.2, XM_014175660.2, XM_014181093.2, XM_014181100.2, XM_014195596.2, XM_014199401.2, XM_014203142.2,…
..GO:0070971	CC	e	endoplasmic reticulum exit site	8/1406	57/36174	0.00155189	2	8	1	1	1	0.072145	XM_014122869.2, XM_014125702.2, XM_014159725.2, XM_014169240.2, XM_014169241.2, XM_014216869.2, XM_045692784.1, XM_045714415.1
..GO:0043235	CC	e	receptor complex	57/1406	956/36174	0.00160138	2	57	1	1	1	0.0721498	NM_001123565.1, NM_001123684.1, NM_001126230.1, XM_014126342.2, XM_014128576.2, XM_014133513.2, XM_014135421.2, XM_014137070.2, XM_014140342.2, XM_014142790.2, XM_014143653.2, XM_014143737.2, XM_014147187.2, XM_014151584.2, XM_014151600.2, XM_014154466.2, XM_014159560.2, XM_014163293.2, XM_014164196.2, XM_014166932.2, XM_014167081.2, XM_014174830.2, XM_014174888.2, XM_014181359.2, XM_014191036.2,…
....GO:1990246	CC	e	uniplex complex	4/1406	14/36174	0.00166356	7	4	1	1	1	0.0721498	XM_014157973.2, XM_014209655.2, XM_045702319.1, XM_045710275.1
......GO:0032983	CC	e	kainate selective glutamate receptor complex	4/1406	14/36174	0.00166356	7	4	1	1	1	0.0721498	XM_014137070.2, XM_014213630.2, XM_045700558.1, XM_045703471.1
...GO:0016021	CC	e	integral component of membrane	415/1406	9358/36174	0.00169637	3	415	1	1	1	0.0721498	NM_001123534.1, NM_001123589.1, NM_001123633.1, NM_001126230.1, NM_001139869.1, NM_001140034.1, NM_001140397.1, NM_001140540.1, NM_001141009.1, NM_001141815.1, NM_001146487.1, NM_001165374.1, NM_001173641.1, NM_001173689.1, NM_001173837.1, XM_014122869.2, XM_014123577.2, XM_014125715.2, XM_014125767.2, XM_014125905.2, XM_014126097.2, XM_014126255.2, XM_014127068.2, XM_014127974.2, XM_014128009.2,…
.....GO:0044309	CC	e	neuron spine	32/1406	461/36174	0.0021413	5	32	1	1	1	0.0891763	XM_014127554.2, XM_014128659.2, XM_014129573.2, XM_014134495.2, XM_014134606.2, XM_014137070.2, XM_014143653.2, XM_014150170.2, XM_014155530.2, XM_014163293.2, XM_014173279.2, XM_014179843.2, XM_014195957.2, XM_014200628.2, XM_014204447.2, XM_014215032.2, XM_045688948.1, XM_045693568.1, XM_045696094.1, XM_045697707.1, XM_045699791.1, XM_045701555.1, XM_045702265.1, XM_045705124.1, XM_045705329.1,…
...GO:0005954	CC	e	calcium- and calmodulin-dependent protein kinase complex	4/1406	15/36174	0.0021991	3	4	1	1	1	0.0897142	XM_014127992.2, XM_014129573.2, XM_014195957.2, XR_006761843.1
.....GO:0045211	CC	e	postsynaptic membrane	30/1406	432/36174	0.0023632	5	30	1	1	1	0.0944808	XM_014127554.2, XM_014128576.2, XM_014129481.2, XM_014133564.2, XM_014134606.2, XM_014142790.2, XM_014154466.2, XM_014154751.2, XM_014165158.2, XM_014174597.2, XM_014174830.2, XM_014197240.2, XM_014198062.2, XM_014198676.2, XM_014213630.2, XM_014215084.2, XM_045688586.1, XM_045690511.1, XM_045691851.1, XM_045699347.1, XM_045699791.1, XM_045700558.1, XM_045702265.1, XM_045703471.1, XM_045703938.1,…
......GO:0034704	CC	e	calcium channel complex	16/1406	178/36174	0.00250068	6	16	1	1	1	0.0961318	XM_014129061.2, XM_014151600.2, XM_014154466.2, XM_014157973.2, XM_014203061.2, XM_014209655.2, XM_045691870.1, XM_045695565.1, XM_045696517.1, XM_045697089.1, XM_045702319.1, XM_045705260.1, XM_045710275.1, XM_045720030.1, XR_006763384.1, XR_006763386.1
...GO:0032589	CC	e	neuron projection membrane	16/1406	178/36174	0.00250068	5	16	1	1	1	0.0961318	XM_014131834.2, XM_014134111.2, XM_014134361.2, XM_014137625.2, XM_014154466.2, XM_014154852.2, XM_014163405.2, XM_014179843.2, XM_014197616.2, XM_014200628.2, XM_014204447.2, XM_045694929.1, XM_045714834.1, XM_045717880.1, XM_045724414.1, XM_045725001.1
....GO:0044853	CC	e	plasma membrane raft	17/1406	206/36174	0.00326395	5	17	1	1	1	0.123106	XM_014133485.2, XM_014138623.2, XM_014139104.2, XM_014140342.2, XM_014146326.2, XM_014148993.2, XM_014154293.2, XM_014160719.2, XM_014166728.2, XM_014168528.2, XM_014174940.2, XM_014204663.2, XM_045691507.1, XM_045699347.1, XM_045699791.1, XM_045713394.1, XM_045714366.1
....GO:0097060	CC	e	synaptic membrane	47/1406	776/36174	0.00338308	4	47	1	1	1	0.125237	XM_014127554.2, XM_014128576.2, XM_014129481.2, XM_014131834.2, XM_014133564.2, XM_014134111.2, XM_014134606.2, XM_014142790.2, XM_014151600.2, XM_014154466.2, XM_014154751.2, XM_014155530.2, XM_014157199.2, XM_014165158.2, XM_014169186.2, XM_014174597.2, XM_014174830.2, XM_014174940.2, XM_014175660.2, XM_014179843.2, XM_014197240.2, XM_014198062.2, XM_014198676.2, XM_014198977.2, XM_014213630.2,…
.....GO:0034703	CC	e	cation channel complex	38/1406	605/36174	0.00394577	5	38	1	1	1	0.143411	NM_001140660.1, XM_014128576.2, XM_014129061.2, XM_014133016.2, XM_014134361.2, XM_014134606.2, XM_014137070.2, XM_014142320.2, XM_014143653.2, XM_014151600.2, XM_014154466.2, XM_014155831.2, XM_014157973.2, XM_014174830.2, XM_014203061.2, XM_014205411.2, XM_014206655.2, XM_014209655.2, XM_014213630.2, XM_045689598.1, XM_045690511.1, XM_045691870.1, XM_045695565.1, XM_045696378.1, XM_045696517.1,…
..GO:0031984	CC	e	organelle subcompartment	34/1406	527/36174	0.00421996	2	34	1	1	1	0.150637	NM_001173641.1, XM_014122869.2, XM_014125702.2, XM_014132548.2, XM_014135856.2, XM_014157049.2, XM_014159493.2, XM_014160216.2, XM_014165980.2, XM_014169240.2, XM_014169241.2, XM_014170281.2, XM_014177782.2, XM_014200065.2, XM_014202984.2, XM_014204518.2, XM_014205858.2, XM_014207963.2, XM_045692954.1, XM_045694965.1, XM_045695003.1, XM_045696691.1, XM_045697718.1, XM_045700010.1, XM_045702066.1,…
...GO:0005589	CC	e	collagen type VI trimer	2/1406	3/36174	0.0044118	3	2	1	1	1	0.154723	XM_014163871.2, XR_006762029.1
.......GO:0030864	CC	e	cortical actin cytoskeleton	11/1406	113/36174	0.00458875	7	11	1	1	1	0.158154	XM_014133485.2, XM_014151788.2, XM_014154852.2, XM_014163856.2, XM_014165855.2, XM_014166728.2, XM_014179843.2, XM_014180427.2, XM_014197240.2, XM_045696626.1, XM_045700395.1
...GO:0005938	CC	e	cell cortex	33/1406	507/36174	0.0050281	3	33	1	1	1	0.170359	NM_001141747.1, XM_014125082.2, XM_014128700.2, XM_014134526.1, XM_014143653.2, XM_014157480.2, XM_014161721.2, XM_014164690.2, XM_014169518.2, XM_014198662.2, XM_014201158.2, XM_014207963.2, XM_014213351.2, XM_045690191.1, XM_045690241.1, XM_045691577.1, XM_045692987.1, XM_045694965.1, XM_045694988.1, XM_045695003.1, XM_045695031.1, XM_045695364.1, XM_045697033.1, XM_045705421.1, XM_045706685.1,…
....GO:0034702	CC	e	ion channel complex	47/1406	797/36174	0.00517831	4	47	1	1	1	0.172524	NM_001123534.1, NM_001140660.1, XM_014128357.2, XM_014128576.2, XM_014129061.2, XM_014133016.2, XM_014134361.2, XM_014134606.2, XM_014135421.2, XM_014137070.2, XM_014142320.2, XM_014143653.2, XM_014151600.2, XM_014154466.2, XM_014155831.2, XM_014157973.2, XM_014174830.2, XM_014203061.2, XM_014205411.2, XM_014206655.2, XM_014209655.2, XM_014213630.2, XM_014214343.2, XM_045689598.1, XM_045690511.1,…
...GO:0098791	CC	e	Golgi apparatus subcompartment	31/1406	479/36174	0.00582087	3	31	1	1	1	0.187676	NM_001173641.1, XM_014122869.2, XM_014125702.2, XM_014132548.2, XM_014135856.2, XM_014157049.2, XM_014159493.2, XM_014160216.2, XM_014165980.2, XM_014169240.2, XM_014169241.2, XM_014170281.2, XM_014177782.2, XM_014202984.2, XM_014205858.2, XM_014207963.2, XM_045692954.1, XM_045694965.1, XM_045695003.1, XM_045696691.1, XM_045697718.1, XM_045700010.1, XM_045702066.1, XM_045703873.1, XM_045704288.1,…
......GO:0015629	CC	e	actin cytoskeleton	33/1406	521/36174	0.00592991	6	33	1	1	1	0.188157	NM_001140645.2, XM_014132965.1, XM_014137625.2, XM_014138300.2, XM_014142504.2, XM_014147751.2, XM_014157531.2, XM_014158989.2, XM_014165855.2, XM_014165857.2, XM_014169829.2, XM_014178690.2, XM_014179843.2, XM_014180556.2, XM_014191839.2, XM_014195596.2, XM_014197240.2, XM_014204663.2, XM_014207963.2, XM_014208117.2, XM_045695031.1, XM_045696094.1, XM_045696626.1, XM_045698021.1, XM_045709030.1,…
....GO:0016342	CC	e	catenin complex	8/1406	71/36174	0.0062094	4	8	1	1	1	0.193947	XM_014140868.2, XM_014148993.2, XM_014157864.2, XM_014169186.2, XM_014180561.2, XM_045690242.1, XM_045696674.1, XM_045714999.1
....GO:0030118	CC	e	clathrin coat	7/1406	57/36174	0.00640348	4	7	1	1	1	0.196932	XM_014129481.2, XM_014132964.2, XM_014169469.2, XM_014197987.2, XM_014213351.2, XM_045719705.1, XM_045719707.1
.....GO:0005901	CC	e	caveola	14/1406	165/36174	0.00665979	6	14	1	1	1	0.201711	XM_014133485.2, XM_014138623.2, XM_014139104.2, XM_014140342.2, XM_014148993.2, XM_014154293.2, XM_014160719.2, XM_014166728.2, XM_014168528.2, XM_045691507.1, XM_045699347.1, XM_045699791.1, XM_045713394.1, XM_045714366.1
...GO:0043025	CC	e	neuronal cell body	53/1406	937/36174	0.00763365	3	53	1	1	1	0.226135	NM_001173689.1, XM_014125702.2, XM_014128698.2, XM_014129481.2, XM_014131834.2, XM_014132751.2, XM_014134111.2, XM_014134361.2, XM_014134606.2, XM_014135421.2, XM_014137070.2, XM_014138291.2, XM_014139250.2, XM_014143653.2, XM_014143737.2, XM_014151600.2, XM_014154388.2, XM_014164690.2, XM_014173125.2, XM_014173279.2, XM_014173999.2, XM_014174888.2, XM_014174940.2, XM_014179843.2, XM_014180427.2,…
.....GO:0045180	CC	e	basal cortex	4/1406	21/36174	0.00801006	5	4	1	1	1	0.228744	XM_045694965.1, XM_045694988.1, XM_045695003.1, XM_045710807.1
....GO:0031235	CC	e	intrinsic component of the cytoplasmic side of the plasma membrane	4/1406	21/36174	0.00801006	4	4	1	1	1	0.228744	XM_014165855.2, XM_014165857.2, XM_045696626.1, XM_045719319.1
..GO:0044297	CC	e	cell body	57/1406	1028/36174	0.00850931	2	57	1	1	1	0.229113	NM_001173689.1, XM_014125702.2, XM_014125715.2, XM_014128698.2, XM_014129481.2, XM_014131834.2, XM_014132751.2, XM_014134111.2, XM_014134361.2, XM_014134606.2, XM_014135421.2, XM_014137070.2, XM_014138291.2, XM_014138623.2, XM_014139250.2, XM_014143653.2, XM_014143737.2, XM_014151600.2, XM_014154388.2, XM_014160719.2, XM_014164690.2, XM_014173125.2, XM_014173279.2, XM_014173999.2, XM_014174888.2,…
...GO:0090619	CC	e	meiotic spindle pole	2/1406	4/36174	0.00859603	3	2	1	1	1	0.229113	XM_014174801.2, XM_045701947.1
..GO:0099126	CC	e	transforming growth factor beta complex	2/1406	4/36174	0.00859603	2	2	1	1	1	0.229113	XM_014143737.2, XM_014206164.2
..GO:1990665	CC	e	AnxA2-p11 complex	2/1406	4/36174	0.00859603	2	2	1	1	1	0.229113	XM_014201158.2, XM_045688594.1
..GO:1990667	CC	e	PCSK9-AnxA2 complex	2/1406	4/36174	0.00859603	2	2	1	1	1	0.229113	XM_014201158.2, XM_045688594.1
..GO:0043204	CC	e	perikaryon	25/1406	369/36174	0.0091918	2	25	1	1	1	0.241769	XM_014125702.2, XM_014127992.2, XM_014128700.2, XM_014133016.2, XM_014134495.2, XM_014155530.2, XM_014155860.2, XM_014157181.2, XM_014201780.1, XM_014207963.2, XM_014212117.2, XM_014212217.2, XM_045692916.1, XM_045696439.1, XM_045696517.1, XM_045699791.1, XM_045700558.1, XM_045701372.1, XM_045703912.1, XM_045704032.1, XM_045710196.1, XM_045710619.1, XM_045713256.1, XM_045717827.1, XM_045721503.1
.....GO:0098686	CC	e	hippocampal mossy fiber to CA3 synapse	10/1406	108/36174	0.00944615	5	10	1	1	1	0.245232	XM_014139104.2, XM_014155858.2, XM_014156074.2, XM_014173279.2, XM_014196540.2, XM_045688948.1, XM_045695364.1, XM_045700558.1, XM_045707597.1, XM_045707607.1
.....GO:0033116	CC	e	endoplasmic reticulum-Golgi intermediate compartment membrane	10/1406	110/36174	0.0106798	5	10	1	1	1	0.273704	XM_014122869.2, XM_014135856.2, XM_014150263.2, XM_014169240.2, XM_014169241.2, XM_014198499.2, XM_014210873.2, XM_014216869.2, XM_045714415.1, XM_045722260.1
..GO:0031941	CC	e	filamentous actin	7/1406	63/36174	0.010975	2	7	1	1	1	0.275044	NM_001140645.2, XM_014128507.2, XM_014137917.2, XM_014138300.2, XM_014197290.2, XM_045694693.1, XM_045696094.1
..GO:0032584	CC	e	growth cone membrane	4/1406	23/36174	0.0111449	2	4	1	1	1	0.275044	XM_045700059.1, XM_045707607.1, XM_045709314.1, XM_045722266.1
...GO:0032421	CC	e	stereocilium bundle	4/1406	23/36174	0.0111449	3	4	1	1	1	0.275044	XM_014152946.2, XM_045696094.1, XM_045714834.1, XM_045721228.1
......GO:0034774	CC	e	secretory granule lumen	13/1406	161/36174	0.012046	6	13	1	1	1	0.293658	NM_001139732.1, NM_001320018.1, XM_014138743.2, XM_014143737.2, XM_014172932.2, XM_014180120.2, XM_014206164.2, XM_014208108.2, XM_014213352.2, XM_045688594.1, XM_045710019.1, XM_045713256.1, XM_045722609.1
..GO:0090543	CC	e	Flemming body	7/1406	65/36174	0.0129235	2	7	1	1	1	0.308658	XM_014132599.2, XM_014174801.2, XM_014202984.2, XM_045689448.1, XM_045700059.1, XM_045701947.1, XM_045722266.1
....GO:0098981	CC	e	cholinergic synapse	4/1406	24/36174	0.0129701	4	4	1	1	1	0.308658	XM_014179328.2, XM_045695526.1, XM_045697718.1, XM_045700849.1
.....GO:0030125	CC	e	clathrin vesicle coat	5/1406	37/36174	0.013662	5	5	1	1	1	0.320723	XM_014132964.2, XM_014197987.2, XM_014213351.2, XM_045719705.1, XM_045719707.1
....GO:0034998	CC	e	oligosaccharyltransferase I complex	2/1406	5/36174	0.0139585	5	2	1	1	1	0.320723	XM_014126097.2, XM_045719365.1
........GO:0000308	CC	e	cytoplasmic cyclin-dependent protein kinase holoenzyme complex	2/1406	5/36174	0.0139585	8	2	1	1	1	0.320723	XM_045701603.1, XM_045718622.1
...GO:0036449	CC	e	microtubule minus-end	3/1406	14/36174	0.0154662	3	3	1	1	1	0.34738	XM_014157531.2, XM_014180556.2, XM_014191839.2
....GO:0070021	CC	e	transforming growth factor beta ligand-receptor complex	3/1406	14/36174	0.0154662	7	3	1	1	1	0.34738	XM_014140342.2, XM_014143737.2, XM_014206164.2
..GO:0042641	CC	e	actomyosin	15/1406	202/36174	0.0158599	2	15	1	1	1	0.352265	NM_001140645.2, XM_014132747.2, XM_014138300.2, XM_014142245.2, XM_014142252.2, XM_014166691.2, XM_014177652.2, XM_014180468.2, XM_014197240.2, XM_045687983.1, XM_045691577.1, XM_045697707.1, XM_045703873.1, XM_045717827.1, XM_045724368.1
.....GO:0005902	CC	e	microvillus	12/1406	149/36174	0.0164077	5	12	1	1	1	0.360429	XM_014125702.2, XM_014128357.2, XM_014137625.2, XM_014151788.2, XM_014178690.2, XM_014199699.2, XM_014204663.2, XM_045690619.1, XM_045696094.1, XM_045700059.1, XM_045722266.1, XM_045724414.1
....GO:0016323	CC	e	basolateral plasma membrane	32/1406	534/36174	0.017055	4	32	1	1	1	0.370576	XM_014122869.2, XM_014127974.2, XM_014131834.2, XM_014132992.2, XM_014133484.2, XM_014133485.2, XM_014134111.2, XM_014139104.2, XM_014140342.2, XM_014142630.2, XM_014161672.2, XM_014166728.2, XM_014166949.2, XM_014169240.2, XM_014169241.2, XM_014173279.2, XM_014188321.2, XM_014196073.2, XM_014201158.2, XM_014204391.2, XM_014204663.2, XM_014204667.2, XM_045688594.1, XM_045689598.1, XM_045691507.1,…
....GO:0005891	CC	e	voltage-gated calcium channel complex	11/1406	130/36174	0.0184353	7	11	1	1	1	0.396261	XM_014129061.2, XM_014151600.2, XM_014154466.2, XM_014203061.2, XM_045691870.1, XM_045696517.1, XM_045697089.1, XM_045705260.1, XM_045720030.1, XR_006763384.1, XR_006763386.1
....GO:0098984	CC	e	neuron to neuron synapse	12/1406	153/36174	0.0189	4	12	1	1	1	0.401927	XM_014134495.2, XM_014139104.2, XM_014155858.2, XM_014156074.2, XM_014173279.2, XM_014196540.2, XM_045688948.1, XM_045695364.1, XM_045700558.1, XM_045707597.1, XM_045707607.1, XM_045724151.1
..GO:0005862	CC	e	muscle thin filament tropomyosin	2/1406	6/36174	0.0204013	2	2	1	1	1	0.420435	XM_014142252.2, XM_014177652.2
..GO:0035748	CC	e	myelin sheath abaxonal region	2/1406	6/36174	0.0204013	2	2	1	1	1	0.420435	XM_045700059.1, XM_045722266.1
...GO:0017177	CC	e	glucosidase II complex	2/1406	6/36174	0.0204013	3	2	1	1	1	0.420435	XM_045721341.1, XM_045724131.1
....GO:0005802	CC	e	trans-Golgi network	24/1406	375/36174	0.0210257	4	24	1	1	1	0.427245	XM_014122869.2, XM_014125702.2, XM_014132548.2, XM_014159493.2, XM_014160216.2, XM_014169240.2, XM_014169241.2, XM_014170281.2, XM_014177782.2, XM_014202984.2, XM_014205858.2, XM_014207963.2, XM_045694965.1, XM_045695003.1, XM_045696691.1, XM_045700010.1, XM_045702066.1, XM_045703873.1, XM_045704288.1, XM_045710012.1, XM_045713256.1, XM_045714902.1, XM_045715652.1, XM_045722211.1
.....GO:0008328	CC	e	ionotropic glutamate receptor complex	11/1406	135/36174	0.0211592	6	11	1	1	1	0.427245	XM_014128576.2, XM_014137070.2, XM_014143653.2, XM_014151600.2, XM_014154466.2, XM_014174830.2, XM_014213630.2, XM_045690511.1, XM_045700558.1, XM_045703471.1, XM_045720417.1
.....GO:0042734	CC	e	presynaptic membrane	14/1406	191/36174	0.0220053	5	14	1	1	1	0.439887	XM_014129481.2, XM_014133564.2, XM_014169186.2, XM_014198062.2, XM_014198676.2, XM_014213630.2, XM_045692987.1, XM_045695364.1, XM_045700260.1, XM_045700558.1, XM_045703471.1, XM_045704013.1, XM_045721575.1, XR_001330257.2
...GO:0120103	CC	e	centriolar subdistal appendage	3/1406	16/36174	0.0224615	3	3	1	1	1	0.444559	XM_014138516.2, XM_014174801.2, XM_045701947.1
.....GO:0030057	CC	e	desmosome	6/1406	57/36174	0.022917	5	6	1	1	1	0.449127	XM_014131410.2, XM_014137400.2, XM_014173115.2, XM_045691860.1, XM_045714999.1, XM_045719570.1
....GO:0009898	CC	e	cytoplasmic side of plasma membrane	11/1406	140/36174	0.0248431	4	11	1	1	1	0.475765	XM_014129570.2, XM_014130095.2, XM_014134495.2, XM_014159560.2, XM_014173115.2, XM_014179843.2, XM_014204663.2, XM_045703155.1, XM_045712534.1, XM_045714999.1, XM_045717652.1
.....GO:0060205	CC	e	cytoplasmic vesicle lumen	13/1406	170/36174	0.0249901	5	13	1	1	1	0.475765	NM_001139732.1, NM_001320018.1, XM_014138743.2, XM_014143737.2, XM_014172932.2, XM_014180120.2, XM_014206164.2, XM_014208108.2, XM_014213352.2, XM_045688594.1, XM_045710019.1, XM_045713256.1, XM_045722609.1
......GO:0017146	CC	e	NMDA selective glutamate receptor complex	4/1406	30/36174	0.0278593	7	4	1	1	1	0.512737	XM_014143653.2, XM_014174830.2, XM_045690511.1, XM_045720417.1
..GO:1990351	CC	e	transporter complex	51/1406	966/36174	0.0278891	2	51	1	1	1	0.512737	NM_001123534.1, NM_001140660.1, XM_014128357.2, XM_014128576.2, XM_014129061.2, XM_014133016.2, XM_014134361.2, XM_014134606.2, XM_014135421.2, XM_014137070.2, XM_014142320.2, XM_014143653.2, XM_014151600.2, XM_014154466.2, XM_014155831.2, XM_014157973.2, XM_014174830.2, XM_014176848.2, XM_014198691.1, XM_014203061.2, XM_014205411.2, XM_014206655.2, XM_014209655.2, XM_014211030.2, XM_014213630.2,…
....GO:0031983	CC	e	vesicle lumen	13/1406	176/36174	0.0278988	4	13	1	1	1	0.512737	NM_001139732.1, NM_001320018.1, XM_014138743.2, XM_014143737.2, XM_014172932.2, XM_014180120.2, XM_014206164.2, XM_014208108.2, XM_014213352.2, XM_045688594.1, XM_045710019.1, XM_045713256.1, XM_045722609.1
...GO:0031090	CC	e	organelle membrane	263/1406	5981/36174	0.0279581	3	263	1	1	1	0.512737	NM_001123534.1, NM_001139833.1, NM_001139869.1, NM_001140034.1, NM_001140397.1, NM_001140540.1, NM_001165374.1, NM_001173641.1, NM_001173686.1, NM_001173689.1, NM_001173767.1, NM_001173837.1, XM_014122869.2, XM_014125353.2, XM_014125702.2, XM_014125715.2, XM_014126255.2, XM_014127554.2, XM_014127585.2, XM_014127992.2, XM_014129148.2, XM_014129868.2, XM_014130095.2, XM_014131309.2, XM_014131326.2,…
..GO:0098796	CC	e	membrane protein complex	125/1406	2665/36174	0.0286378	2	125	1	1	1	0.515738	NM_001123534.1, NM_001140660.1, XM_014125082.2, XM_014126097.2, XM_014127068.2, XM_014128357.2, XM_014128576.2, XM_014129061.2, XM_014129481.2, XM_014132548.2, XM_014132964.2, XM_014133016.2, XM_014133745.2, XM_014134361.2, XM_014134606.2, XM_014135421.2, XM_014137070.2, XM_014138623.2, XM_014139250.2, XM_014140342.2, XM_014140868.2, XM_014142320.2, XM_014142790.2, XM_014143653.2, XM_014143737.2,…
...GO:1902495	CC	e	transmembrane transporter complex	49/1406	921/36174	0.0302163	3	49	1	1	1	0.535062	NM_001123534.1, NM_001140660.1, XM_014128357.2, XM_014128576.2, XM_014129061.2, XM_014133016.2, XM_014134361.2, XM_014134606.2, XM_014135421.2, XM_014137070.2, XM_014142320.2, XM_014143653.2, XM_014151600.2, XM_014154466.2, XM_014155831.2, XM_014157973.2, XM_014174830.2, XM_014176848.2, XM_014198691.1, XM_014203061.2, XM_014205411.2, XM_014206655.2, XM_014209655.2, XM_014213630.2, XM_014214343.2,…
.....GO:0005794	CC	e	Golgi apparatus	90/1406	1847/36174	0.0302461	5	90	1	1	1	0.535062	NM_001139869.1, NM_001140289.1, NM_001140397.1, XM_014122869.2, XM_014125702.2, XM_014126255.2, XM_014129481.2, XM_014129570.2, XM_014130095.2, XM_014131445.1, XM_014132548.2, XM_014134361.2, XM_014134495.2, XM_014135856.2, XM_014137545.2, XM_014138623.2, XM_014139710.2, XM_014144454.2, XM_014152946.2, XM_014155520.2, XM_014155904.2, XM_014157049.2, XM_014160719.2, XM_014163359.2, XM_014163781.2,…
....GO:0098878	CC	e	neurotransmitter receptor complex	11/1406	146/36174	0.0305992	5	11	1	1	1	0.53656	XM_014128576.2, XM_014137070.2, XM_014143653.2, XM_014151600.2, XM_014154466.2, XM_014174830.2, XM_014213630.2, XM_045690511.1, XM_045700558.1, XM_045703471.1, XM_045720417.1
.....GO:0005604	CC	e	basement membrane	17/1406	253/36174	0.0312526	5	17	1	1	1	0.543251	XM_014128127.2, XM_014131543.2, XM_014143859.2, XM_014146124.2, XM_014147549.2, XM_014158868.2, XM_014161686.2, XM_014201158.2, XM_014208288.2, XM_045688594.1, XM_045690232.1, XM_045692753.1, XM_045713259.1, XM_045714834.1, XM_045716463.1, XM_045722260.1, XM_045723408.1
....GO:0031965	CC	e	nuclear membrane	31/1406	538/36174	0.0316742	4	31	1	1	1	0.543502	NM_001139833.1, NM_001139869.1, NM_001140540.1, XM_014132465.2, XM_014138623.2, XM_014139042.2, XM_014142692.2, XM_014143195.2, XM_014145963.2, XM_014160719.2, XM_014161721.2, XM_014164319.2, XM_014165739.2, XM_014170148.2, XM_014178455.2, XM_014204518.2, XM_014212920.2, XM_045689586.1, XM_045695876.1, XM_045700021.1, XM_045702273.1, XM_045708292.1, XM_045715512.1, XM_045719990.1, XM_045721264.1,…
..GO:0098862	CC	e	cluster of actin-based cell projections	10/1406	126/36174	0.0320827	2	10	1	1	1	0.543502	XM_014142504.2, XM_014152946.2, XM_014173279.2, XM_014204663.2, XM_014207963.2, XM_014211977.2, XM_045696094.1, XM_045714834.1, XM_045717727.1, XM_045721228.1
...GO:0032809	CC	e	neuronal cell body membrane	10/1406	126/36174	0.0320827	3	10	1	1	1	0.543502	XM_014131834.2, XM_014133016.2, XM_014134111.2, XM_014134361.2, XM_014139104.2, XM_014198929.2, XM_045699791.1, XM_045703794.1, XM_045717478.1, XM_045725001.1
....GO:0001533	CC	e	cornified envelope	6/1406	62/36174	0.033042	4	6	1	1	1	0.55505	XM_014131410.2, XM_014173115.2, XM_014201158.2, XM_045691860.1, XM_045714999.1, XM_045719570.1
....GO:0098982	CC	e	GABA-ergic synapse	15/1406	220/36174	0.0335634	4	15	1	1	1	0.558968	XM_014131834.2, XM_014134111.2, XM_014134606.2, XM_014135421.2, XM_014164690.2, XM_014198977.2, XM_014200628.2, XM_045691506.1, XM_045691973.1, XM_045692987.1, XM_045695876.1, XM_045699347.1, XM_045699588.1, XM_045708950.1, XM_045724151.1
.....GO:0032420	CC	e	stereocilium	7/1406	79/36174	0.0339235	5	7	1	1	1	0.558968	XM_014151788.2, XM_014152946.2, XM_014179328.2, XM_045694929.1, XM_045696094.1, XM_045700849.1, XM_045721228.1
..GO:0098793	CC	e	presynapse	34/1406	611/36174	0.0346053	2	34	1	1	1	0.558968	XM_014125702.2, XM_014132305.2, XM_014133485.2, XM_014134361.2, XM_014134495.2, XM_014136588.2, XM_014137070.2, XM_014138300.2, XM_014150263.2, XM_014157049.2, XM_014160111.2, XM_014166728.2, XM_014173125.2, XM_014173279.2, XM_014179328.2, XM_014192386.2, XM_014196073.2, XM_014205411.2, XM_045692010.1, XM_045692940.1, XM_045692987.1, XM_045695364.1, XM_045699173.1, XM_045700558.1, XM_045700849.1,…
.....GO:0038037	CC	e	G protein-coupled receptor dimeric complex	3/1406	19/36174	0.0356645	6	3	1	1	1	0.558968	XM_014142790.2, XM_014181359.2, XM_014200628.2
....GO:0001726	CC	e	ruffle	17/1406	262/36174	0.0359969	4	17	1	1	1	0.558968	XM_014128509.2, XM_014137625.2, XM_014151788.2, XM_014164690.2, XM_014165855.2, XM_014165857.2, XM_014180319.2, XM_014201158.2, XM_014204663.2, XM_014211977.2, XM_045690241.1, XM_045693648.1, XM_045709030.1, XM_045712935.1, XM_045715505.1, XM_045719319.1, XM_045724414.1
....GO:1902712	CC	e	G protein-coupled GABA receptor complex	2/1406	8/36174	0.0361658	7	2	1	1	1	0.558968	XM_014142790.2, XM_014200628.2
...GO:0043195	CC	e	terminal bouton	10/1406	130/36174	0.0363403	3	10	1	1	1	0.558968	XM_014125702.2, XM_014134495.2, XM_014137070.2, XM_014160111.2, XM_045692010.1, XM_045692987.1, XM_045695364.1, XM_045700558.1, XM_045708950.1, XM_045714661.1
.....GO:1990454	CC	e	L-type voltage-gated calcium channel complex	4/1406	33/36174	0.0379882	8	4	1	1	1	0.558968	XM_014151600.2, XM_014154466.2, XM_014203061.2, XM_045697089.1
.....GO:0070160	CC	e	tight junction	22/1406	361/36174	0.0385215	5	22	1	1	1	0.558968	NM_001173864.1, XM_014133484.2, XM_014137400.2, XM_014138965.2, XM_014140342.2, XM_014148529.2, XM_014157480.2, XM_014201154.2, XM_014214343.2, XM_045687237.1, XM_045693142.1, XM_045696258.1, XM_045699498.1, XM_045702265.1, XM_045703823.1, XM_045704559.1, XM_045714366.1, XM_045715505.1, XM_045717827.1, XM_045719979.1, XM_045724368.1, XR_006762737.1
..GO:0044298	CC	e	cell body membrane	10/1406	132/36174	0.038793	2	10	1	1	1	0.558968	XM_014131834.2, XM_014133016.2, XM_014134111.2, XM_014134361.2, XM_014139104.2, XM_014198929.2, XM_045699791.1, XM_045703794.1, XM_045717478.1, XM_045725001.1
...GO:0009330	CC	e	DNA topoisomerase type II (double strand cut, ATP-hydrolyzing) complex	1/1406	1/36174	0.0388677	3	1	1	1	1	0.558968	XM_014158993.2
.....GO:0098965	CC	e	extracellular matrix of synaptic cleft	1/1406	1/36174	0.0388677	5	1	1	1	1	0.558968	XM_014146124.2
.......GO:0099012	CC	e	neuronal dense core vesicle membrane	1/1406	1/36174	0.0388677	8	1	1	1	1	0.558968	XM_045705163.1
....GO:0099400	CC	e	caveola neck	1/1406	1/36174	0.0388677	4	1	1	1	1	0.558968	XM_014125702.2
....GO:0005597	CC	e	collagen type XVI trimer	1/1406	1/36174	0.0388677	4	1	1	1	1	0.558968	XM_045694917.1
....GO:0000333	CC	e	telomerase catalytic core complex	1/1406	1/36174	0.0388677	5	1	1	1	1	0.558968	XM_045695070.1
....GO:0071665	CC	e	gamma-catenin-TCF7L2 complex	1/1406	1/36174	0.0388677	4	1	1	1	1	0.558968	XM_045714999.1
.......GO:0099059	CC	e	integral component of presynaptic active zone membrane	6/1406	65/36174	0.0403189	7	6	1	1	1	0.571614	XM_014131834.2, XM_014134111.2, XM_014169186.2, XM_045691507.1, XM_045696378.1, XM_045707607.1
.....GO:0098688	CC	e	parallel fiber to Purkinje cell synapse	5/1406	49/36174	0.0409574	5	5	1	1	1	0.575754	XM_014129481.2, XM_014131834.2, XM_014134111.2, XM_045691506.1, XM_045696378.1
....GO:0098858	CC	e	actin-based cell projection	22/1406	367/36174	0.0413105	4	22	1	1	1	0.575754	XM_014125702.2, XM_014128357.2, XM_014137625.2, XM_014138291.2, XM_014151788.2, XM_014152946.2, XM_014178690.2, XM_014179328.2, XM_014179843.2, XM_014180319.2, XM_014199401.2, XM_014199699.2, XM_014204663.2, XM_045690619.1, XM_045694929.1, XM_045696094.1, XM_045700059.1, XM_045700849.1, XM_045721228.1, XM_045722266.1, XM_045722334.1, XM_045724414.1
...GO:0098562	CC	e	cytoplasmic side of membrane	12/1406	168/36174	0.041475	3	12	1	1	1	0.575754	XM_014125702.2, XM_014129570.2, XM_014130095.2, XM_014134495.2, XM_014159560.2, XM_014173115.2, XM_014179843.2, XM_014204663.2, XM_045703155.1, XM_045712534.1, XM_045714999.1, XM_045717652.1
..GO:0019898	CC	e	extrinsic component of membrane	30/1406	535/36174	0.0423497	2	30	1	1	1	0.580532	NM_001173767.1, XM_014128509.2, XM_014129481.2, XM_014131707.2, XM_014132305.2, XM_014132766.2, XM_014135237.2, XM_014139250.2, XM_014143653.2, XM_014153088.2, XM_014160111.2, XM_014169073.2, XM_014194217.2, XM_014201158.2, XM_014204663.2, XM_014211977.2, XM_014213512.2, XM_045692010.1, XM_045692731.1, XM_045692970.1, XM_045697707.1, XM_045698021.1, XM_045699696.1, XM_045704032.1, XM_045710472.1,…
..GO:0043198	CC	e	dendritic shaft	9/1406	112/36174	0.0424	2	9	1	1	1	0.580532	XM_014128509.2, XM_014134495.2, XM_014136991.2, XM_014162828.2, XM_014177664.2, XM_014200628.2, XM_014204447.2, XM_014215032.2, XM_045701278.1
......GO:0070062	CC	e	extracellular exosome	77/1406	1587/36174	0.0460889	6	77	1	1	1	0.620354	NM_001139732.1, NM_001165374.1, NM_001173767.1, NM_001320018.1, XM_014125702.2, XM_014127175.2, XM_014129886.2, XM_014131410.2, XM_014132317.2, XM_014132599.2, XM_014132965.1, XM_014135237.2, XM_014141609.2, XM_014142252.2, XM_014142627.2, XM_014143568.2, XM_014147549.2, XM_014147816.2, XM_014154852.2, XM_014155858.2, XM_014157918.2, XM_014163856.2, XM_014163871.2, XM_014165425.2, XM_014166496.2,…
....GO:0031932	CC	e	TORC2 complex	3/1406	21/36174	0.0462395	4	3	1	1	1	0.620354	XM_014137640.2, XM_014146132.2, XM_045719641.1
..GO:0031256	CC	e	leading edge membrane	26/1406	449/36174	0.0476814	2	26	1	1	1	0.631226	XM_014131834.2, XM_014134111.2, XM_014134361.2, XM_014137625.2, XM_014154466.2, XM_014154852.2, XM_014163405.2, XM_014165855.2, XM_014179843.2, XM_014197616.2, XM_014198612.2, XM_014200628.2, XM_014201154.2, XM_014204447.2, XM_014204663.2, XM_014216262.2, XM_045693648.1, XM_045694929.1, XM_045694965.1, XM_045695003.1, XM_045696626.1, XM_045714834.1, XM_045717880.1, XM_045723545.1, XM_045724414.1,…
......GO:0034706	CC	e	sodium channel complex	6/1406	68/36174	0.0485357	6	6	1	1	1	0.634137	XM_014137070.2, XM_014213630.2, XM_045696378.1, XM_045700558.1, XM_045703471.1, XM_045720030.1
......GO:0034705	CC	e	potassium channel complex	16/1406	253/36174	0.0498005	6	16	1	1	1	0.64434	NM_001140660.1, XM_014133016.2, XM_014134361.2, XM_014134606.2, XM_014137070.2, XM_014142320.2, XM_014155831.2, XM_014205411.2, XM_014206655.2, XM_014213630.2, XM_045689598.1, XM_045699791.1, XM_045700558.1, XM_045703471.1, XM_045704032.1, XM_045720229.1
.......GO:0031093	CC	e	platelet alpha granule lumen	4/1406	36/36174	0.0499614	7	4	1	1	1	0.64434	XM_014143737.2, XM_014180120.2, XM_014206164.2, XM_045722609.1
.....GO:0005634	CC	p	nucleus	364/1406	11104/36174	5.95968e-05	5	364	0.119134	0.116132	0.117644	0.00458207	NM_001123565.1, NM_001123684.1, NM_001123698.1, NM_001139542.1, NM_001139558.1, NM_001139559.1, NM_001139732.1, NM_001139897.1, NM_001140289.1, NM_001140418.1, NM_001141584.1, NM_001141623.1, NM_001141718.1, NM_001173605.1, NM_001173752.1, NM_001173771.1, NM_001173832.1, NM_001185027.1, NM_001279003.1, NM_001320018.1, XM_014123423.2, XM_014123458.2, XM_014123584.2, XM_014124244.2, XM_014124373.2,…
.....GO:0005694	CC	p	chromosome	6/1406	506/36174	0.000452204	5	6	0.903957	0.881176	0.888582	0.0258273	XM_014144875.2, XM_014158993.2, XM_014159524.2, XM_045708264.1, XM_045712778.1, XM_045720099.1
....GO:0043231	CC	p	intracellular membrane-bounded organelle	645/1406	17909/36174	0.0055175	4	645	1	1	1	0.180811	NM_001123565.1, NM_001123684.1, NM_001123698.1, NM_001139542.1, NM_001139558.1, NM_001139559.1, NM_001139732.1, NM_001139869.1, NM_001139897.1, NM_001140034.1, NM_001140135.1, NM_001140139.1, NM_001140289.1, NM_001140397.1, NM_001140418.1, NM_001140540.1, NM_001141009.1, NM_001141584.1, NM_001141623.1, NM_001141718.1, NM_001141747.1, NM_001165374.1, NM_001173605.1, NM_001173641.1, NM_001173689.1,…
..GO:1902494	CC	p	catalytic complex	90/1406	3003/36174	0.00769245	2	90	1	1	1	0.226135	NM_001139732.1, NM_001139817.1, NM_001139897.1, NM_001185027.1, XM_014123366.2, XM_014125082.2, XM_014125743.2, XM_014126097.2, XM_014126330.2, XM_014127068.2, XM_014127992.2, XM_014129056.2, XM_014129573.2, XM_014132275.2, XM_014133745.2, XM_014138514.2, XM_014138623.2, XM_014139369.2, XM_014140342.2, XM_014142788.2, XM_014143737.2, XM_014143874.2, XM_014143878.2, XM_014146326.2, XM_014146440.2,…
..GO:0140513	CC	p	nuclear protein-containing complex	67/1406	2235/36174	0.0237149	2	67	1	1	1	0.460254	NM_001139833.1, NM_001146406.1, XM_014125447.2, XM_014126342.2, XM_014129056.2, XM_014132582.2, XM_014136741.2, XM_014139369.2, XM_014139710.2, XM_014143195.2, XM_014146440.2, XM_014148783.2, XM_014153126.2, XM_014156113.2, XM_014159493.2, XM_014159557.2, XM_014160834.2, XM_014166241.1, XM_014167556.2, XM_014168480.2, XM_014169746.2, XM_014174080.2, XM_014174133.2, XM_014174269.2, XM_014178455.2,…
..GO:0098687	CC	p	chromosomal region	4/1406	277/36174	0.0283567	2	4	1	1	1	0.515318	XM_014211512.2, XM_045695070.1, XM_045717430.1, XR_001319561.2
...GO:0043227	CC	p	membrane-bounded organelle	707/1406	19188/36174	0.0358379	3	707	1	1	1	0.558968	NM_001123565.1, NM_001123684.1, NM_001123698.1, NM_001139542.1, NM_001139558.1, NM_001139559.1, NM_001139732.1, NM_001139869.1, NM_001139897.1, NM_001140034.1, NM_001140135.1, NM_001140139.1, NM_001140289.1, NM_001140397.1, NM_001140418.1, NM_001140540.1, NM_001141009.1, NM_001141288.3, NM_001141584.1, NM_001141623.1, NM_001141718.1, NM_001141747.1, NM_001146477.1, NM_001165374.1, NM_001173605.1,…
....GO:0097525	CC	p	spliceosomal snRNP complex	0/1406	105/36174	0.0367287	4	0	1	1	1	0.558968
........GO:0005770	CC	p	late endosome	5/1406	308/36174	0.0368443	8	5	1	1	1	0.558968	NM_001165374.1, XM_014128700.2, XM_014160216.2, XM_014168528.2, XM_045720417.1
...GO:0043229	CC	p	intracellular organelle	747/1406	20191/36174	0.0399413	3	747	1	1	1	0.570305	NM_001123565.1, NM_001123684.1, NM_001123698.1, NM_001139542.1, NM_001139558.1, NM_001139559.1, NM_001139732.1, NM_001139833.1, NM_001139869.1, NM_001139897.1, NM_001140034.1, NM_001140135.1, NM_001140139.1, NM_001140289.1, NM_001140397.1, NM_001140418.1, NM_001140540.1, NM_001140645.2, NM_001141009.1, NM_001141288.3, NM_001141584.1, NM_001141623.1, NM_001141718.1, NM_001141747.1, NM_001165374.1,…
...GO:0005681	CC	p	spliceosomal complex	7/1406	378/36174	0.0430052	3	7	1	1	1	0.584812	XM_014148783.2, XM_014174080.2, XM_014181352.2, XM_014204577.2, XM_045692500.1, XM_045721285.1, XR_006770558.1
...GO:0071013	CC	p	catalytic step 2 spliceosome	1/1406	143/36174	0.0473482	4	1	1	1	1	0.630993	XM_014204577.2
....GO:0031227	CC	p	intrinsic component of endoplasmic reticulum membrane	5/1406	296/36174	0.0483994	4	5	1	1	1	0.634137	XM_014139710.2, XM_014144454.2, XM_014177592.2, XM_045709314.1, XM_045719990.1
....GO:0005096	MF	e	GTPase activator activity	58/1406	607/36174	4.13818e-10	5	58	1.88577e-06	1.83823e-06	1.88577e-06	1.88577e-06	XM_014125702.2, XM_014129040.2, XM_014129602.2, XM_014132465.2, XM_014132599.2, XM_014133569.2, XM_014134542.2, XM_014134877.2, XM_014138623.2, XM_014142806.2, XM_014147187.2, XM_014152781.2, XM_014152784.2, XM_014152946.2, XM_014155520.2, XM_014155797.2, XM_014157767.2, XM_014160719.2, XM_014163748.2, XM_014165855.2, XM_014166232.2, XM_014167077.2, XM_014168928.2, XM_014169073.2, XM_014177664.2,…
....GO:0030695	MF	e	GTPase regulator activity	83/1406	1057/36174	1.97507e-09	4	83	9.00038e-06	8.77349e-06	8.9984e-06	3.00013e-06	XM_014125702.2, XM_014129040.2, XM_014129602.2, XM_014132102.2, XM_014132380.2, XM_014132465.2, XM_014132599.2, XM_014132766.2, XM_014133569.2, XM_014134542.2, XM_014134877.2, XM_014138623.2, XM_014142770.2, XM_014142806.2, XM_014143063.2, XM_014147187.2, XM_014152781.2, XM_014152784.2, XM_014152946.2, XM_014155520.2, XM_014155797.2, XM_014157049.2, XM_014157767.2, XM_014159493.2, XM_014160719.2,…
...GO:0060589	MF	e	nucleoside-triphosphatase regulator activity	83/1406	1057/36174	1.97507e-09	3	83	9.00038e-06	8.77349e-06	8.9984e-06	3.00013e-06	XM_014125702.2, XM_014129040.2, XM_014129602.2, XM_014132102.2, XM_014132380.2, XM_014132465.2, XM_014132599.2, XM_014132766.2, XM_014133569.2, XM_014134542.2, XM_014134877.2, XM_014138623.2, XM_014142770.2, XM_014142806.2, XM_014143063.2, XM_014147187.2, XM_014152781.2, XM_014152784.2, XM_014152946.2, XM_014155520.2, XM_014155797.2, XM_014157049.2, XM_014157767.2, XM_014159493.2, XM_014160719.2,…
...GO:0050839	MF	e	cell adhesion molecule binding	77/1406	1032/36174	7.10691e-08	3	77	0.000323862	0.000315698	0.000323649	8.09655e-05	NM_001173605.1, NM_001320018.1, XM_014122869.2, XM_014125767.2, XM_014127564.2, XM_014129062.2, XM_014131410.2, XM_014131543.2, XM_014135856.2, XM_014136991.2, XM_014137545.2, XM_014138300.2, XM_014140868.2, XM_014147751.2, XM_014148993.2, XM_014151788.2, XM_014154852.2, XM_014155858.2, XM_014157181.2, XM_014157864.2, XM_014160213.2, XM_014162828.2, XM_014169186.2, XM_014169240.2, XM_014169241.2,…
..GO:0005515	MF	e	protein binding	636/1406	14153/36174	2.1021e-06	2	636	0.00957926	0.00933778	0.00957085	0.00184292	NM_001123565.1, NM_001123589.1, NM_001123633.1, NM_001123684.1, NM_001139897.1, NM_001140135.1, NM_001140289.1, NM_001140540.1, NM_001140608.2, NM_001140645.2, NM_001140660.1, NM_001141375.2, NM_001146436.1, NM_001165374.1, NM_001173605.1, NM_001173641.1, NM_001173686.1, NM_001279003.1, NM_001320018.1, XM_014122869.2, XM_014122975.2, XM_014123366.2, XM_014124244.2, XM_014125082.2, XM_014125702.2,…
...GO:0008092	MF	e	cytoskeletal protein binding	134/1406	2291/36174	2.42649e-06	3	134	0.0110575	0.0107788	0.0110454	0.00184292	NM_001139897.1, NM_001140608.2, NM_001140645.2, NM_001141375.2, XM_014125702.2, XM_014125705.2, XM_014125767.2, XM_014128507.2, XM_014129481.2, XM_014132747.2, XM_014132965.1, XM_014135856.2, XM_014136101.2, XM_014137128.2, XM_014137598.2, XM_014137600.2, XM_014137625.2, XM_014138291.2, XM_014138300.2, XM_014138516.2, XM_014138993.2, XM_014139104.2, XM_014142245.2, XM_014142252.2, XM_014142504.2,…
....GO:0003779	MF	e	actin binding	72/1406	1132/36174	4.46415e-05	4	72	0.203432	0.198303	0.203164	0.0279348	NM_001139897.1, NM_001140645.2, NM_001141375.2, XM_014125702.2, XM_014132965.1, XM_014137600.2, XM_014137625.2, XM_014138300.2, XM_014139104.2, XM_014142245.2, XM_014142252.2, XM_014142504.2, XM_014144621.2, XM_014146970.2, XM_014147751.2, XM_014147917.2, XM_014151788.2, XM_014154852.2, XM_014157531.2, XM_014158989.2, XM_014162232.2, XM_014163856.2, XM_014165855.2, XM_014165857.2, XM_014166237.2,…
...GO:0008047	MF	e	enzyme activator activity	71/1406	1107/36174	4.90407e-05	3	71	0.223478	0.217845	0.223135	0.0279348	XM_014125702.2, XM_014129040.2, XM_014129602.2, XM_014130252.2, XM_014132465.2, XM_014132599.2, XM_014133569.2, XM_014134542.2, XM_014134877.2, XM_014138623.2, XM_014142806.2, XM_014143878.2, XM_014146124.2, XM_014147187.2, XM_014152781.2, XM_014152784.2, XM_014152946.2, XM_014155520.2, XM_014155797.2, XM_014157767.2, XM_014160719.2, XM_014163360.2, XM_014163748.2, XM_014165855.2, XM_014166232.2,…
..GO:0030234	MF	e	enzyme regulator activity	127/1406	2308/36174	7.44424e-05	2	127	0.339234	0.330683	0.338639	0.0340713	NM_001139732.1, XM_014125702.2, XM_014125743.2, XM_014126037.2, XM_014129040.2, XM_014129602.2, XM_014130252.2, XM_014131309.2, XM_014132102.2, XM_014132380.2, XM_014132465.2, XM_014132599.2, XM_014132766.2, XM_014133569.2, XM_014134542.2, XM_014134877.2, XM_014138623.2, XM_014142770.2, XM_014142806.2, XM_014143063.2, XM_014143859.2, XM_014143878.2, XM_014146124.2, XM_014146326.2, XM_014146963.2,…
....GO:0005546	MF	e	phosphatidylinositol-4,5-bisphosphate binding	20/1406	194/36174	7.4767e-05	7	20	0.340713	0.332125	0.34004	0.0340713	NM_001173767.1, XM_014129481.2, XM_014132305.2, XM_014142504.2, XM_014157480.2, XM_014157531.2, XM_014165855.2, XM_014178690.2, XM_014180556.2, XM_014191839.2, XM_014201158.2, XM_014203532.2, XM_014208117.2, XM_014210983.2, XM_014215169.2, XM_045688594.1, XM_045689598.1, XM_045695876.1, XM_045696626.1, XM_045705329.1
......GO:0015085	MF	e	calcium ion transmembrane transporter activity	30/1406	363/36174	0.000106513	7	30	0.485379	0.473143	0.484314	0.040898	XM_014129061.2, XM_014131834.2, XM_014134111.2, XM_014136588.2, XM_014151600.2, XM_014154466.2, XM_014201158.2, XM_014203061.2, XM_014206223.2, XM_014206239.2, XM_014209655.2, XM_045688594.1, XM_045690511.1, XM_045691505.1, XM_045691506.1, XM_045691507.1, XM_045691870.1, XM_045695565.1, XM_045696517.1, XM_045697033.1, XM_045697089.1, XM_045702319.1, XM_045705260.1, XM_045716646.1, XM_045720030.1,…
......GO:1902936	MF	e	phosphatidylinositol bisphosphate binding	24/1406	256/36174	0.000107697	6	24	0.490776	0.478404	0.489591	0.040898	NM_001173767.1, XM_014129481.2, XM_014132305.2, XM_014142504.2, XM_014157480.2, XM_014157531.2, XM_014165855.2, XM_014178690.2, XM_014180363.2, XM_014180556.2, XM_014191839.2, XM_014201158.2, XM_014203532.2, XM_014208117.2, XM_014210983.2, XM_014211977.2, XM_014215169.2, XM_045688594.1, XM_045689598.1, XM_045693648.1, XM_045695876.1, XM_045696626.1, XM_045705329.1, XR_006757098.1
....GO:0008194	MF	e	UDP-glycosyltransferase activity	26/1406	304/36174	0.000235935	4	26	1	1	1	0.0739978	NM_001173641.1, XM_014126255.2, XM_014131326.2, XM_014131445.1, XM_014138742.2, XM_014144454.2, XM_014145320.2, XM_014147822.2, XM_014157917.2, XM_014158487.2, XM_014165980.2, XM_014173383.2, XM_014176958.2, XM_014177592.2, XM_014181747.2, XM_014214682.2, XM_045690664.1, XM_045691005.1, XM_045691013.1, XM_045693120.1, XM_045693487.1, XM_045694884.1, XM_045694886.1, XM_045710508.1, XM_045719648.1,…
...GO:0005543	MF	e	phospholipid binding	63/1406	1001/36174	0.000236756	3	63	1	1	1	0.0739978	NM_001173767.1, XM_014127554.2, XM_014129481.2, XM_014131351.2, XM_014132305.2, XM_014142504.2, XM_014147816.2, XM_014154852.2, XM_014155904.2, XM_014157480.2, XM_014157531.2, XM_014165855.2, XM_014165857.2, XM_014178690.2, XM_014180363.2, XM_014180556.2, XM_014181501.2, XM_014191839.2, XM_014192145.2, XM_014197987.2, XM_014198612.2, XM_014201158.2, XM_014203058.2, XM_014203532.2, XM_014208117.2,…
....GO:0045296	MF	e	cadherin binding	35/1406	468/36174	0.000249706	4	35	1	1	1	0.0739978	NM_001173605.1, NM_001320018.1, XM_014127564.2, XM_014131410.2, XM_014135856.2, XM_014138300.2, XM_014140868.2, XM_014147751.2, XM_014148993.2, XM_014154852.2, XM_014157181.2, XM_014157864.2, XM_014169186.2, XM_014169469.2, XM_014173115.2, XM_014173355.2, XM_014180561.2, XM_014195596.2, XM_014197240.2, XM_014197987.2, XM_014204663.2, XM_014207963.2, XM_045688594.1, XM_045690242.1, XM_045693717.1,…
.....GO:0005160	MF	e	transforming growth factor beta receptor binding	8/1406	44/36174	0.000259812	5	8	1	1	1	0.0739978	XM_014140342.2, XM_014143737.2, XM_014152712.2, XM_014200238.2, XM_014206164.2, XM_014215445.2, XM_045689586.1, XM_045708292.1
....GO:0016758	MF	e	hexosyltransferase activity	31/1406	401/36174	0.000350699	4	31	1	1	1	0.0940079	NM_001173641.1, XM_014126255.2, XM_014129886.2, XM_014131326.2, XM_014131445.1, XM_014132760.2, XM_014138742.2, XM_014144454.2, XM_014145320.2, XM_014147822.2, XM_014153132.2, XM_014157917.2, XM_014158487.2, XM_014165980.2, XM_014173383.2, XM_014176958.2, XM_014177592.2, XM_014181747.2, XM_014214682.2, XM_045690664.1, XM_045691005.1, XM_045691013.1, XM_045693120.1, XM_045693487.1, XM_045694884.1,…
.....GO:0031267	MF	e	small GTPase binding	42/1406	609/36174	0.00041555	5	42	1	1	1	0.102552	XM_014125702.2, XM_014127554.2, XM_014129040.2, XM_014129481.2, XM_014132465.2, XM_014142806.2, XM_014144621.2, XM_014147917.2, XM_014152946.2, XM_014155904.2, XM_014163856.2, XM_014165855.2, XM_014169568.2, XM_014173279.2, XM_014201154.2, XM_014201158.2, XM_014204518.2, XM_014207963.2, XM_014208108.2, XM_014214351.2, XM_014215968.2, XM_014215971.2, XM_045688313.1, XM_045691851.1, XM_045693539.1,…
....GO:0035091	MF	e	phosphatidylinositol binding	42/1406	611/36174	0.000427583	4	42	1	1	1	0.102552	NM_001173767.1, XM_014129481.2, XM_014131351.2, XM_014132305.2, XM_014142504.2, XM_014157480.2, XM_014157531.2, XM_014165855.2, XM_014178690.2, XM_014180363.2, XM_014180556.2, XM_014191839.2, XM_014192145.2, XM_014198612.2, XM_014201158.2, XM_014203058.2, XM_014203532.2, XM_014208117.2, XM_014210983.2, XM_014211977.2, XM_014215080.2, XM_014215169.2, XM_045688594.1, XM_045689598.1, XM_045690241.1,…
.....GO:0008526	MF	e	phosphatidylinositol transfer activity	6/1406	27/36174	0.000499928	5	6	1	1	1	0.108713	XM_014131351.2, XM_014192145.2, XM_014203058.2, XM_045692461.1, XM_045699858.1, XM_045715542.1
.....GO:0015020	MF	e	glucuronosyltransferase activity	8/1406	49/36174	0.000556841	5	8	1	1	1	0.115342	XM_014126255.2, XM_014144454.2, XM_014145320.2, XM_014158487.2, XM_014177592.2, XM_014214682.2, XM_045693120.1, XM_045693487.1
....GO:0005388	MF	e	P-type calcium transporter activity	6/1406	28/36174	0.000615489	8	6	1	1	1	0.121947	XM_014131834.2, XM_014134111.2, XM_045691505.1, XM_045691506.1, XM_045691507.1, XM_045716646.1
.....GO:1990050	MF	e	phosphatidic acid transfer activity	4/1406	12/36174	0.000875492	5	4	1	1	1	0.159585	XM_014131351.2, XM_014203058.2, XM_045699858.1, XM_045715542.1
.....GO:0005509	MF	e	calcium ion binding	89/1406	1615/36174	0.000961324	5	89	1	1	1	0.167796	NM_001146487.1, XM_014127554.2, XM_014128700.2, XM_014128863.2, XM_014131543.2, XM_014131834.2, XM_014132305.2, XM_014132747.2, XM_014134111.2, XM_014135168.2, XM_014140868.2, XM_014142252.2, XM_014142504.2, XM_014142627.2, XM_014145495.2, XM_014146124.2, XM_014146408.2, XM_014148716.2, XM_014148993.2, XM_014151127.2, XM_014153088.2, XM_014155831.2, XM_014157864.2, XM_014157973.2, XM_014159725.2,…
.....GO:0004970	MF	e	ionotropic glutamate receptor activity	9/1406	66/36174	0.000994186	10	9	1	1	1	0.167796	XM_014137070.2, XM_014143653.2, XM_014154751.2, XM_014174830.2, XM_014213630.2, XM_045690511.1, XM_045700558.1, XM_045703471.1, XM_045720417.1
........GO:0004118	MF	e	cGMP-stimulated cyclic-nucleotide phosphodiesterase activity	3/1406	6/36174	0.0010728	8	3	1	1	1	0.174598	XM_045702327.1, XM_045704013.1, XM_045710196.1
....GO:0051020	MF	e	GTPase binding	43/1406	664/36174	0.00111766	4	43	1	1	1	0.175627	XM_014125702.2, XM_014127554.2, XM_014129040.2, XM_014129481.2, XM_014132465.2, XM_014142806.2, XM_014144621.2, XM_014147917.2, XM_014152946.2, XM_014154852.2, XM_014155904.2, XM_014163856.2, XM_014165855.2, XM_014169568.2, XM_014173279.2, XM_014201154.2, XM_014201158.2, XM_014204518.2, XM_014207963.2, XM_014208108.2, XM_014214351.2, XM_014215968.2, XM_014215971.2, XM_045688313.1, XM_045691851.1,…
.....GO:0022836	MF	e	gated channel activity	53/1406	858/36174	0.00119003	5	53	1	1	1	0.179257	NM_001123534.1, NM_001140660.1, XM_014123577.2, XM_014128357.2, XM_014129061.2, XM_014134361.2, XM_014134606.2, XM_014135022.2, XM_014135421.2, XM_014136588.2, XM_014137070.2, XM_014138585.2, XM_014142320.2, XM_014143653.2, XM_014151600.2, XM_014154466.2, XM_014154751.2, XM_014155831.2, XM_014174830.2, XM_014175893.2, XM_014203061.2, XM_014205411.2, XM_014206655.2, XM_014213630.2, XM_014215169.2,…
....GO:0102373	MF	e	uvaol dehydrogenase activity	2/1406	2/36174	0.00150966	4	2	1	1	1	0.208471	XM_014138225.2, XM_014138226.2
.....GO:0102374	MF	e	ursolic aldehyde 28-monooxygenase activity	2/1406	2/36174	0.00150966	5	2	1	1	1	0.208471	XM_014138225.2, XM_014138226.2
.GO:0098772	MF	e	molecular function regulator activity	180/1406	3703/36174	0.00166095	1	180	1	1	1	0.222616	NM_001123589.1, NM_001139732.1, NM_001140660.1, NM_001146436.1, XM_014125702.2, XM_014125743.2, XM_014126037.2, XM_014129040.2, XM_014129602.2, XM_014130252.2, XM_014131309.2, XM_014132060.2, XM_014132102.2, XM_014132380.2, XM_014132465.2, XM_014132599.2, XM_014132766.2, XM_014133016.2, XM_014133569.2, XM_014133851.2, XM_014134542.2, XM_014134877.2, XM_014135180.2, XM_014138623.2, XM_014142770.2,…
....GO:0030165	MF	e	PDZ domain binding	19/1406	229/36174	0.00176561	4	19	1	1	1	0.224538	XM_014131411.2, XM_014131834.2, XM_014134111.2, XM_014152946.2, XM_014202686.2, XM_014204447.2, XM_014210277.2, XM_045691505.1, XM_045691506.1, XM_045691507.1, XM_045692940.1, XM_045692987.1, XM_045700059.1, XM_045700260.1, XM_045700558.1, XM_045701555.1, XM_045703823.1, XM_045710791.1, XM_045722266.1
........GO:0032810	MF	e	sterol response element binding	3/1406	7/36174	0.00182311	10	3	1	1	1	0.224538	XM_014126342.2, XM_045689586.1, XM_045708292.1
......GO:0005245	MF	e	voltage-gated calcium channel activity	13/1406	133/36174	0.00208546	9	13	1	1	1	0.25009	XM_014129061.2, XM_014136588.2, XM_014151600.2, XM_014154466.2, XM_014203061.2, XM_045691870.1, XM_045696517.1, XM_045697089.1, XM_045705260.1, XM_045720030.1, XR_006757098.1, XR_006763384.1, XR_006763386.1
.....GO:0008375	MF	e	acetylglucosaminyltransferase activity	11/1406	106/36174	0.00280151	5	11	1	1	1	0.307358	NM_001173641.1, XM_014131326.2, XM_014131445.1, XM_014144454.2, XM_014147822.2, XM_014176958.2, XM_014177592.2, XM_014181747.2, XM_045690664.1, XM_045691005.1, XM_045710508.1
....GO:0005216	MF	e	ion channel activity	61/1406	1066/36174	0.0028107	5	61	1	1	1	0.307358	NM_001123534.1, NM_001140660.1, XM_014123577.2, XM_014127974.2, XM_014128357.2, XM_014129061.2, XM_014134361.2, XM_014134606.2, XM_014135022.2, XM_014135421.2, XM_014136588.2, XM_014137070.2, XM_014138585.2, XM_014142320.2, XM_014143653.2, XM_014151600.2, XM_014154466.2, XM_014154751.2, XM_014155831.2, XM_014174830.2, XM_014175893.2, XM_014194496.2, XM_014201158.2, XM_014203061.2, XM_014205411.2,…
......GO:0033829	MF	e	O-fucosylpeptide 3-beta-N-acetylglucosaminyltransferase activity	3/1406	8/36174	0.00283279	6	3	1	1	1	0.307358	XM_045690664.1, XM_045691005.1, XM_045710508.1
....GO:0015662	MF	e	P-type ion transporter activity	6/1406	38/36174	0.00324065	7	6	1	1	1	0.335628	XM_014131834.2, XM_014134111.2, XM_045691505.1, XM_045691506.1, XM_045691507.1, XM_045716646.1
...GO:0140358	MF	e	P-type transmembrane transporter activity	6/1406	38/36174	0.00324065	6	6	1	1	1	0.335628	XM_014131834.2, XM_014134111.2, XM_045691505.1, XM_045691506.1, XM_045691507.1, XM_045716646.1
....GO:0120014	MF	e	phospholipid transfer activity	7/1406	51/36174	0.0034269	4	7	1	1	1	0.34703	XM_014131351.2, XM_014192145.2, XM_014203058.2, XM_014209081.2, XM_045692461.1, XM_045699858.1, XM_045715542.1
.....GO:1901981	MF	e	phosphatidylinositol phosphate binding	28/1406	406/36174	0.00399771	5	28	1	1	1	0.386626	NM_001173767.1, XM_014129481.2, XM_014132305.2, XM_014142504.2, XM_014157480.2, XM_014157531.2, XM_014165855.2, XM_014178690.2, XM_014180363.2, XM_014180556.2, XM_014191839.2, XM_014201158.2, XM_014203532.2, XM_014208117.2, XM_014210983.2, XM_014211977.2, XM_014215169.2, XM_045688594.1, XM_045689598.1, XM_045690241.1, XM_045693648.1, XM_045695876.1, XM_045696626.1, XM_045701394.1, XM_045705329.1,…
.....GO:0022843	MF	e	voltage-gated cation channel activity	28/1406	412/36174	0.00439541	8	28	1	1	1	0.386626	NM_001140660.1, XM_014129061.2, XM_014134361.2, XM_014134606.2, XM_014136588.2, XM_014142320.2, XM_014143653.2, XM_014151600.2, XM_014154466.2, XM_014174830.2, XM_014203061.2, XM_014205411.2, XM_014215169.2, XM_045689598.1, XM_045690511.1, XM_045691870.1, XM_045696517.1, XM_045697089.1, XM_045699791.1, XM_045704032.1, XM_045704814.1, XM_045705260.1, XM_045720030.1, XM_045720229.1, XM_045720417.1,…
......GO:0043874	MF	e	acireductone synthase activity	2/1406	3/36174	0.0044118	6	2	1	1	1	0.386626	XM_014138581.2, XM_014138583.2
.....GO:0043715	MF	e	2,3-diketo-5-methylthiopentyl-1-phosphate enolase activity	2/1406	3/36174	0.0044118	5	2	1	1	1	0.386626	XM_014138581.2, XM_014138583.2
.......GO:0031962	MF	e	nuclear mineralocorticoid receptor binding	2/1406	3/36174	0.0044118	7	2	1	1	1	0.386626	XM_045689586.1, XM_045708292.1
......GO:0043716	MF	e	2-hydroxy-3-keto-5-methylthiopentenyl-1-phosphate phosphatase activity	2/1406	3/36174	0.0044118	6	2	1	1	1	0.386626	XM_014138581.2, XM_014138583.2
....GO:0004736	MF	e	pyruvate carboxylase activity	2/1406	3/36174	0.0044118	4	2	1	1	1	0.386626	XM_014129148.2, XM_014196466.2
....GO:0005244	MF	e	voltage-gated ion channel activity	35/1406	552/36174	0.0051491	7	35	1	1	1	0.43655	NM_001140660.1, XM_014128357.2, XM_014129061.2, XM_014134361.2, XM_014134606.2, XM_014136588.2, XM_014142320.2, XM_014143653.2, XM_014151600.2, XM_014154466.2, XM_014155831.2, XM_014174830.2, XM_014203061.2, XM_014205411.2, XM_014206655.2, XM_014215169.2, XM_045689598.1, XM_045690511.1, XM_045691870.1, XM_045696378.1, XM_045696517.1, XM_045697089.1, XM_045699791.1, XM_045703912.1, XM_045704032.1,…
...GO:0120013	MF	e	lipid transfer activity	10/1406	99/36174	0.00518376	3	10	1	1	1	0.43655	XM_014131351.2, XM_014155904.2, XM_014192145.2, XM_014203058.2, XM_014209081.2, XM_045692461.1, XM_045699858.1, XM_045703851.1, XM_045715542.1, XM_045722702.1
......GO:0022832	MF	e	voltage-gated channel activity	35/1406	554/36174	0.00526887	6	35	1	1	1	0.43655	NM_001140660.1, XM_014128357.2, XM_014129061.2, XM_014134361.2, XM_014134606.2, XM_014136588.2, XM_014142320.2, XM_014143653.2, XM_014151600.2, XM_014154466.2, XM_014155831.2, XM_014174830.2, XM_014203061.2, XM_014205411.2, XM_014206655.2, XM_014215169.2, XM_045689598.1, XM_045690511.1, XM_045691870.1, XM_045696378.1, XM_045696517.1, XM_045697089.1, XM_045699791.1, XM_045703912.1, XM_045704032.1,…
......GO:0030346	MF	e	protein phosphatase 2B binding	4/1406	19/36174	0.00551724	6	4	1	1	1	0.441089	XM_014154466.2, XM_045691505.1, XM_045691507.1, XM_045717025.1
......GO:0106262	MF	e	1-acylglycerophosphoethanolamine O-acyltransferase activity	3/1406	10/36174	0.00572601	6	3	1	1	1	0.442261	XM_014134629.2, XM_014204848.2, XM_045723374.1
......GO:0106263	MF	e	1-acylglycerophosphoserine O-acyltransferase activity	3/1406	10/36174	0.00572601	6	3	1	1	1	0.442261	XM_014134629.2, XM_014204848.2, XM_045723374.1
....GO:0004712	MF	e	protein serine/threonine/tyrosine kinase activity	65/1406	1189/36174	0.00590449	6	65	1	1	1	0.448446	NM_001123698.1, NM_001173605.1, XM_014123236.2, XM_014125702.2, XM_014127175.2, XM_014127992.2, XM_014129573.2, XM_014129605.2, XM_014131707.2, XM_014132992.2, XM_014133906.2, XM_014137128.2, XM_014139250.2, XM_014143653.2, XM_014144035.2, XM_014144624.2, XM_014144737.2, XM_014146132.2, XM_014149515.2, XM_014151791.2, XM_014157890.2, XM_014157892.2, XM_014159823.2, XM_014160111.2, XM_014163293.2,…
....GO:0015267	MF	e	channel activity	66/1406	1211/36174	0.00630279	4	66	1	1	1	0.454979	NM_001123534.1, NM_001140660.1, XM_014123577.2, XM_014127974.2, XM_014128357.2, XM_014129061.2, XM_014134361.2, XM_014134606.2, XM_014135022.2, XM_014135421.2, XM_014136588.2, XM_014137070.2, XM_014138585.2, XM_014142320.2, XM_014143653.2, XM_014151600.2, XM_014154466.2, XM_014154751.2, XM_014155831.2, XM_014174830.2, XM_014175893.2, XM_014194496.2, XM_014198495.2, XM_014198497.2, XM_014201158.2,…
...GO:0022803	MF	e	passive transmembrane transporter activity	66/1406	1211/36174	0.00630279	3	66	1	1	1	0.454979	NM_001123534.1, NM_001140660.1, XM_014123577.2, XM_014127974.2, XM_014128357.2, XM_014129061.2, XM_014134361.2, XM_014134606.2, XM_014135022.2, XM_014135421.2, XM_014136588.2, XM_014137070.2, XM_014138585.2, XM_014142320.2, XM_014143653.2, XM_014151600.2, XM_014154466.2, XM_014154751.2, XM_014155831.2, XM_014174830.2, XM_014175893.2, XM_014194496.2, XM_014198495.2, XM_014198497.2, XM_014201158.2,…
...GO:0005102	MF	e	signaling receptor binding	144/1406	2973/36174	0.00637387	3	144	1	1	1	0.454979	NM_001123589.1, NM_001123633.1, NM_001146436.1, XM_014122869.2, XM_014125082.2, XM_014127564.2, XM_014128863.2, XM_014129040.2, XM_014129062.2, XM_014129481.2, XM_014129570.2, XM_014131309.2, XM_014131543.2, XM_014131707.2, XM_014131834.2, XM_014132380.2, XM_014133851.2, XM_014134111.2, XM_014135180.2, XM_014136577.2, XM_014136588.2, XM_014137401.2, XM_014138623.2, XM_014138624.2, XM_014139250.2,…
...GO:0051018	MF	e	protein kinase A binding	10/1406	102/36174	0.00638987	3	10	1	1	1	0.454979	XM_014125702.2, XM_014127175.2, XM_014137897.2, XM_014146326.2, XM_014159493.2, XM_014181500.2, XM_014204663.2, XM_014205623.2, XM_045708528.1, XM_045717025.1
.....GO:0046873	MF	e	metal ion transmembrane transporter activity	57/1406	1021/36174	0.00654632	6	57	1	1	1	0.458947	NM_001140660.1, XM_014127974.2, XM_014129061.2, XM_014131834.2, XM_014134111.2, XM_014134361.2, XM_014134606.2, XM_014135022.2, XM_014136588.2, XM_014142320.2, XM_014142630.2, XM_014151600.2, XM_014154466.2, XM_014155831.2, XM_014161672.2, XM_014166949.2, XM_014201158.2, XM_014203061.2, XM_014205411.2, XM_014206223.2, XM_014206239.2, XM_014206655.2, XM_014209655.2, XM_014213630.2, XM_014215169.2,…
...GO:0004672	MF	e	protein kinase activity	77/1406	1450/36174	0.00666456	5	77	1	1	1	0.460158	NM_001123698.1, NM_001173605.1, XM_014123236.2, XM_014125702.2, XM_014127175.2, XM_014127992.2, XM_014129573.2, XM_014129605.2, XM_014131707.2, XM_014132992.2, XM_014133719.2, XM_014133906.2, XM_014137128.2, XM_014137735.2, XM_014139250.2, XM_014140342.2, XM_014143653.2, XM_014144035.2, XM_014144624.2, XM_014144737.2, XM_014146132.2, XM_014149515.2, XM_014151791.2, XM_014157890.2, XM_014157892.2,…
...GO:0046624	MF	e	sphingolipid transporter activity	6/1406	44/36174	0.00680495	3	6	1	1	1	0.462838	XM_014155904.2, XM_014192145.2, XM_014209081.2, XM_014211030.2, XM_045692461.1, XM_045722702.1
...GO:0051015	MF	e	actin filament binding	36/1406	588/36174	0.00703386	5	36	1	1	1	0.471372	NM_001141375.2, XM_014137600.2, XM_014137625.2, XM_014142245.2, XM_014142252.2, XM_014142504.2, XM_014147917.2, XM_014154852.2, XM_014157531.2, XM_014166237.2, XM_014166542.2, XM_014177652.2, XM_014178690.2, XM_014179843.2, XM_014180468.2, XM_014180556.2, XM_014191839.2, XM_014195596.2, XM_014197240.2, XM_014204663.2, XM_014207957.2, XM_014207963.2, XM_014208117.2, XM_045687237.1, XM_045688313.1,…
.....GO:0005154	MF	e	epidermal growth factor receptor binding	9/1406	88/36174	0.00720388	5	9	1	1	1	0.475769	XM_014132380.2, XM_014139250.2, XM_014172691.2, XM_014198977.2, XM_014206757.2, XM_045691159.1, XM_045699347.1, XM_045704288.1, XM_045710531.1
.....GO:0004697	MF	e	protein kinase C activity	6/1406	46/36174	0.0084579	7	6	1	1	1	0.521242	XM_014144035.2, XM_014213496.2, XM_045715963.1, XM_045718792.1, XM_045719641.1, XM_045724752.1
...GO:0043395	MF	e	heparan sulfate proteoglycan binding	6/1406	46/36174	0.0084579	4	6	1	1	1	0.521242	XM_014128576.2, XM_014146124.2, XM_014155860.2, XM_045701372.1, XM_045707071.1, XM_045710701.1
....GO:0030506	MF	e	ankyrin binding	7/1406	60/36174	0.00846432	4	7	1	1	1	0.521242	XM_014125767.2, XM_014154852.2, XM_014206223.2, XM_014206239.2, XM_014207957.2, XM_045700299.1, XM_045717727.1
....GO:0036487	MF	e	nitric-oxide synthase inhibitor activity	2/1406	4/36174	0.00859603	4	2	1	1	1	0.522295	XM_045691505.1, XM_045691507.1
....GO:0042578	MF	e	phosphoric ester hydrolase activity	46/1406	804/36174	0.00948564	4	46	1	1	1	0.564364	NM_001141584.1, XM_014122869.2, XM_014125702.2, XM_014125905.2, XM_014127062.2, XM_014127564.2, XM_014128509.2, XM_014129868.2, XM_014132086.2, XM_014132317.2, XM_014136580.2, XM_014138304.2, XM_014138581.2, XM_014138583.2, XM_014138623.2, XM_014155561.2, XM_014155858.2, XM_014155860.2, XM_014160719.2, XM_014162232.2, XM_014164319.2, XM_014166758.2, XM_014169240.2, XM_014169241.2, XM_014174883.2,…
.....GO:0005261	MF	e	cation channel activity	49/1406	866/36174	0.0095361	6	49	1	1	1	0.564364	NM_001140660.1, XM_014127974.2, XM_014129061.2, XM_014134361.2, XM_014134606.2, XM_014135022.2, XM_014136588.2, XM_014137070.2, XM_014142320.2, XM_014143653.2, XM_014151600.2, XM_014154466.2, XM_014155831.2, XM_014174830.2, XM_014194496.2, XM_014201158.2, XM_014203061.2, XM_014205411.2, XM_014206655.2, XM_014209655.2, XM_014213630.2, XM_014215169.2, XM_045687237.1, XM_045688594.1, XM_045689598.1,…
..GO:0030899	MF	e	calcium-dependent ATPase activity	3/1406	12/36174	0.00990477	2	3	1	1	1	0.578667	XM_014131834.2, XM_014134111.2, XM_014180468.2
...GO:0005178	MF	e	integrin binding	23/1406	341/36174	0.0104941	4	23	1	1	1	0.605338	XM_014122869.2, XM_014129062.2, XM_014131543.2, XM_014169240.2, XM_014169241.2, XM_014175660.2, XM_014192622.2, XM_014198662.2, XM_045689335.1, XM_045690619.1, XM_045692753.1, XM_045694917.1, XM_045697707.1, XM_045706116.1, XM_045707071.1, XM_045708769.1, XM_045709030.1, XM_045714661.1, XM_045716463.1, XM_045718792.1, XM_045719424.1, XM_045723545.1, XM_045724815.1
....GO:0022890	MF	e	inorganic cation transmembrane transporter activity	69/1406	1310/36174	0.0107144	5	69	1	1	1	0.610317	NM_001140660.1, XM_014125715.2, XM_014127974.2, XM_014129061.2, XM_014131834.2, XM_014134111.2, XM_014134361.2, XM_014134606.2, XM_014135022.2, XM_014136588.2, XM_014137070.2, XM_014142320.2, XM_014142630.2, XM_014143653.2, XM_014151600.2, XM_014154466.2, XM_014155831.2, XM_014161672.2, XM_014166097.2, XM_014166949.2, XM_014174830.2, XM_014194496.2, XM_014201158.2, XM_014203061.2, XM_014205411.2,…
....GO:0008066	MF	e	glutamate receptor activity	9/1406	94/36174	0.010929	4	9	1	1	1	0.61486	XM_014137070.2, XM_014143653.2, XM_014154751.2, XM_014174830.2, XM_014213630.2, XM_045690511.1, XM_045700558.1, XM_045703471.1, XM_045720417.1
.......GO:0042392	MF	e	sphingosine-1-phosphate phosphatase activity	4/1406	23/36174	0.0111449	7	4	1	1	1	0.617296	XM_014122869.2, XM_014169240.2, XM_014169241.2, XM_045703401.1
...GO:0015318	MF	e	inorganic molecular entity transmembrane transporter activity	82/1406	1599/36174	0.0117019	3	82	1	1	1	0.617296	NM_001123534.1, NM_001140660.1, XM_014123577.2, XM_014125715.2, XM_014127974.2, XM_014128357.2, XM_014129061.2, XM_014131834.2, XM_014134111.2, XM_014134361.2, XM_014134606.2, XM_014135022.2, XM_014135421.2, XM_014136588.2, XM_014137070.2, XM_014138585.2, XM_014142320.2, XM_014142630.2, XM_014143653.2, XM_014151600.2, XM_014154466.2, XM_014154751.2, XM_014155831.2, XM_014161672.2, XM_014166097.2,…
....GO:0019902	MF	e	phosphatase binding	28/1406	437/36174	0.0118685	4	28	1	1	1	0.617296	XM_014126037.2, XM_014127175.2, XM_014128507.2, XM_014136580.2, XM_014139104.2, XM_014154466.2, XM_014160206.2, XM_014168528.2, XM_014169746.2, XM_014179843.2, XM_014198612.2, XM_014203164.1, XM_014205858.2, XM_014208111.2, XM_045689586.1, XM_045691505.1, XM_045691507.1, XM_045697707.1, XM_045702265.1, XM_045703155.1, XM_045703794.1, XM_045705237.1, XM_045708292.1, XM_045714999.1, XM_045717025.1,…
...GO:0005548	MF	e	phospholipid transporter activity	12/1406	138/36174	0.0118923	3	12	1	1	1	0.617296	XM_014131351.2, XM_014155904.2, XM_014192145.2, XM_014203058.2, XM_014206757.2, XM_014209081.2, XM_045688651.1, XM_045692461.1, XM_045699858.1, XM_045714902.1, XM_045715542.1, XM_045722702.1
...GO:0140103	MF	e	catalytic activity, acting on a glycoprotein	7/1406	64/36174	0.0119206	3	7	1	1	1	0.617296	NM_001173641.1, XM_014131445.1, XM_014132760.2, XM_014147822.2, XM_014165980.2, XM_014176958.2, XM_014181747.2
.......GO:0015271	MF	e	outward rectifier potassium channel activity	5/1406	36/36174	0.012197	10	5	1	1	1	0.624511	XM_014134606.2, XM_014205411.2, XM_045689598.1, XM_045699791.1, XM_045720229.1
.....GO:1905056	MF	e	P-type calcium transporter activity involved in regulation of presynaptic cytosolic calcium ion concentration	3/1406	13/36174	0.0125085	9	3	1	1	1	0.633345	XM_014131834.2, XM_014134111.2, XM_045691506.1
....GO:0004713	MF	e	protein tyrosine kinase activity	24/1406	362/36174	0.0127607	6	24	1	1	1	0.639014	XM_014127175.2, XM_014131707.2, XM_014132992.2, XM_014139250.2, XM_014143653.2, XM_014157890.2, XM_014157892.2, XM_014163293.2, XM_014166932.2, XM_014170745.2, XM_014178602.2, XM_014196310.2, XM_014197230.2, XM_014198977.2, XM_045692673.1, XM_045692702.1, XM_045694009.1, XM_045697707.1, XM_045699347.1, XM_045705124.1, XM_045705479.1, XM_045710816.1, XM_045714465.1, XM_045717811.1
........GO:0004115	MF	e	3',5'-cyclic-AMP phosphodiesterase activity	6/1406	51/36174	0.013816	8	6	1	1	1	0.649068	XM_014125905.2, XM_014138304.2, XM_045688503.1, XM_045702327.1, XM_045704013.1, XM_045710196.1
....GO:0016773	MF	e	phosphotransferase activity, alcohol group as acceptor	85/1406	1682/36174	0.0139377	4	85	1	1	1	0.649068	NM_001123698.1, NM_001173605.1, NM_001320018.1, XM_014123236.2, XM_014125702.2, XM_014127175.2, XM_014127992.2, XM_014129573.2, XM_014129605.2, XM_014131707.2, XM_014132992.2, XM_014133719.2, XM_014133906.2, XM_014137128.2, XM_014137735.2, XM_014139250.2, XM_014140342.2, XM_014143653.2, XM_014144035.2, XM_014144624.2, XM_014144737.2, XM_014146132.2, XM_014149515.2, XM_014151791.2, XM_014153933.2,…
.....GO:0015292	MF	e	uniporter activity	2/1406	5/36174	0.0139585	5	2	1	1	1	0.649068	XM_014209655.2, XM_045702319.1
....GO:0016862	MF	e	intramolecular oxidoreductase activity, interconverting keto- and enol-groups	2/1406	5/36174	0.0139585	4	2	1	1	1	0.649068	XM_014138581.2, XM_014138583.2
.....GO:0050577	MF	e	GDP-L-fucose synthase activity	2/1406	5/36174	0.0139585	5	2	1	1	1	0.649068	XM_014169198.2, XM_045720034.1
.....GO:0047918	MF	e	GDP-mannose 3,5-epimerase activity	2/1406	5/36174	0.0139585	5	2	1	1	1	0.649068	XM_014169198.2, XM_045720034.1
....GO:0046875	MF	e	ephrin receptor binding	8/1406	82/36174	0.014357	4	8	1	1	1	0.660856	XM_014156074.2, XM_014196540.2, XM_045698800.1, XM_045699996.1, XM_045702855.1, XM_045717911.1, XM_045721113.1, XM_045722208.1
..GO:0044877	MF	e	protein-containing complex binding	126/1406	2635/36174	0.0159484	2	126	1	1	1	0.726766	NM_001141375.2, NM_001320018.1, XM_014122869.2, XM_014123366.2, XM_014125082.2, XM_014125702.2, XM_014126342.2, XM_014127564.2, XM_014129056.2, XM_014129062.2, XM_014131410.2, XM_014131543.2, XM_014132110.2, XM_014134495.2, XM_014137600.2, XM_014137625.2, XM_014137735.2, XM_014138043.2, XM_014138623.2, XM_014138624.2, XM_014140342.2, XM_014142245.2, XM_014142252.2, XM_014142504.2, XM_014143653.2,…
......GO:0005003	MF	e	ephrin receptor activity	6/1406	53/36174	0.0165039	8	6	1	1	1	0.736861	XM_014163293.2, XM_014166932.2, XM_014196310.2, XM_045692702.1, XM_045694009.1, XM_045705124.1
.....GO:0005085	MF	e	guanyl-nucleotide exchange factor activity	29/1406	476/36174	0.016571	5	29	1	1	1	0.736861	XM_014132102.2, XM_014132380.2, XM_014132766.2, XM_014133569.2, XM_014142770.2, XM_014143063.2, XM_014152946.2, XM_014157049.2, XM_014159493.2, XM_014164690.2, XM_014169829.2, XM_014172695.2, XM_014173279.2, XM_014173355.2, XM_014196844.2, XM_014201154.2, XM_014208104.2, XM_045691159.1, XM_045692451.1, XM_045693539.1, XM_045693568.1, XM_045698021.1, XM_045707688.1, XM_045708528.1, XM_045710531.1,…
......GO:0005262	MF	e	calcium channel activity	21/1406	310/36174	0.016655	8	21	1	1	1	0.736861	XM_014129061.2, XM_014136588.2, XM_014151600.2, XM_014154466.2, XM_014201158.2, XM_014203061.2, XM_014209655.2, XM_045688594.1, XM_045690511.1, XM_045691870.1, XM_045695565.1, XM_045696517.1, XM_045697033.1, XM_045697089.1, XM_045702319.1, XM_045705260.1, XM_045720030.1, XM_045723570.1, XR_006757098.1, XR_006763384.1, XR_006763386.1
......GO:0042577	MF	e	lipid phosphatase activity	5/1406	39/36174	0.0169374	6	5	1	1	1	0.742151	XM_014122869.2, XM_014169240.2, XM_014169241.2, XM_045691096.1, XM_045703401.1
....GO:0016301	MF	e	kinase activity	90/1406	1813/36174	0.0176938	4	90	1	1	1	0.767911	NM_001123698.1, NM_001173605.1, NM_001320018.1, XM_014123236.2, XM_014125702.2, XM_014127175.2, XM_014127992.2, XM_014129573.2, XM_014129605.2, XM_014131707.2, XM_014132992.2, XM_014133719.2, XM_014133906.2, XM_014137128.2, XM_014137735.2, XM_014138440.2, XM_014139250.2, XM_014140342.2, XM_014143653.2, XM_014144035.2, XM_014144624.2, XM_014144737.2, XM_014146132.2, XM_014149515.2, XM_014151791.2,…
.....GO:0004715	MF	e	non-membrane spanning protein tyrosine kinase activity	9/1406	102/36174	0.0179329	7	9	1	1	1	0.770946	XM_014127175.2, XM_014131707.2, XM_014139250.2, XM_014143653.2, XM_014157890.2, XM_014157892.2, XM_014178602.2, XM_045697707.1, XM_045714465.1
...GO:0016757	MF	e	glycosyltransferase activity	35/1406	600/36174	0.0184337	3	35	1	1	1	0.777799	NM_001173641.1, XM_014126255.2, XM_014129886.2, XM_014131326.2, XM_014131445.1, XM_014132760.2, XM_014138742.2, XM_014144454.2, XM_014145320.2, XM_014147822.2, XM_014153132.2, XM_014157917.2, XM_014158487.2, XM_014165980.2, XM_014173383.2, XM_014176958.2, XM_014177592.2, XM_014181747.2, XM_014208112.2, XM_014214682.2, XM_045690170.1, XM_045690664.1, XM_045691005.1, XM_045691013.1, XM_045693120.1,…
.......GO:0005005	MF	e	transmembrane-ephrin receptor activity	5/1406	40/36174	0.0187543	9	5	1	1	1	0.778126	XM_014163293.2, XM_014166932.2, XM_045692702.1, XM_045694009.1, XM_045705124.1
.....GO:0030368	MF	e	interleukin-17 receptor activity	3/1406	15/36174	0.0187829	5	3	1	1	1	0.778126	XM_014134813.2, XM_014174888.2, XM_045693049.1
......GO:0004972	MF	e	NMDA glutamate receptor activity	4/1406	27/36174	0.0195452	11	4	1	1	1	0.802408	XM_014143653.2, XM_014174830.2, XM_045690511.1, XM_045720417.1
.....GO:1905059	MF	e	P-type calcium transporter activity involved in regulation of postsynaptic cytosolic calcium ion concentration	2/1406	6/36174	0.0204013	9	2	1	1	1	0.815514	XM_014131834.2, XM_014134111.2
......GO:0035403	MF	e	histone kinase activity (H3-T6 specific)	2/1406	6/36174	0.0204013	8	2	1	1	1	0.815514	XM_045715963.1, XM_045718792.1
....GO:0090433	MF	e	palmitoyl-CoA ligase activity	2/1406	6/36174	0.0204013	7	2	1	1	1	0.815514	XM_045703935.1, XM_045724721.1
......GO:0008195	MF	e	phosphatidate phosphatase activity	5/1406	41/36174	0.0206949	6	5	1	1	1	0.820056	XM_014122869.2, XM_014132086.2, XM_014169240.2, XM_014169241.2, XM_045691096.1
....GO:0043237	MF	e	laminin-1 binding	3/1406	16/36174	0.0224615	4	3	1	1	1	0.874846	XM_014146124.2, XM_014147549.2, XM_014208288.2
......GO:0015277	MF	e	kainate selective glutamate receptor activity	3/1406	16/36174	0.0224615	11	3	1	1	1	0.874846	XM_014213630.2, XM_045700558.1, XM_045703471.1
.....GO:0004683	MF	e	calmodulin-dependent protein kinase activity	7/1406	73/36174	0.0232211	7	7	1	1	1	0.896769	XM_014127992.2, XM_014129573.2, XM_014133719.2, XM_014143653.2, XM_014166752.2, XM_014195957.2, XR_006761843.1
.......GO:0004114	MF	e	3',5'-cyclic-nucleotide phosphodiesterase activity	7/1406	74/36174	0.0248168	7	7	1	1	1	0.950338	XM_014125905.2, XM_014138304.2, XM_014155561.2, XM_045688503.1, XM_045702327.1, XM_045704013.1, XM_045710196.1
.....GO:0004714	MF	e	transmembrane receptor protein tyrosine kinase activity	13/1406	172/36174	0.0258204	7	13	1	1	1	0.953631	XM_014163293.2, XM_014166932.2, XM_014196310.2, XM_014197230.2, XM_014198977.2, XM_045692673.1, XM_045692702.1, XM_045694009.1, XM_045699347.1, XM_045705124.1, XM_045705479.1, XM_045710816.1, XM_045717811.1
......GO:0005114	MF	e	type II transforming growth factor beta receptor binding	3/1406	17/36174	0.0265024	6	3	1	1	1	0.953631	XM_014140342.2, XM_014143737.2, XM_014206164.2
........GO:0004571	MF	e	mannosyl-oligosaccharide 1,2-alpha-mannosidase activity	3/1406	17/36174	0.0265024	8	3	1	1	1	0.953631	XM_014142627.2, XM_014166496.2, XM_014174072.2
.......GO:0106235	MF	e	ceramide-1-phosphate phosphatase activity	3/1406	17/36174	0.0265024	7	3	1	1	1	0.953631	XM_014122869.2, XM_014169240.2, XM_014169241.2
......GO:0004698	MF	e	calcium-dependent protein kinase C activity	5/1406	44/36174	0.027285	8	5	1	1	1	0.953631	XM_014144035.2, XM_014213496.2, XM_045715963.1, XM_045718792.1, XM_045724752.1
...GO:0034188	MF	e	apolipoprotein A-I receptor activity	2/1406	7/36174	0.0278325	4	2	1	1	1	0.953631	XM_014155904.2, XM_045722702.1
....GO:0030144	MF	e	alpha-1,6-mannosylglycoprotein 6-beta-N-acetylglucosaminyltransferase activity	2/1406	7/36174	0.0278325	6	2	1	1	1	0.953631	XM_014131445.1, XM_014176958.2
...GO:0098973	MF	e	structural constituent of postsynaptic actin cytoskeleton	2/1406	7/36174	0.0278325	4	2	1	1	1	0.953631	XM_014127992.2, XM_014130797.2
.....GO:0140338	MF	e	sphingomyelin transfer activity	2/1406	7/36174	0.0278325	5	2	1	1	1	0.953631	XM_014192145.2, XM_045692461.1
......GO:0005093	MF	e	Rab GDP-dissociation inhibitor activity	2/1406	7/36174	0.0278325	6	2	1	1	1	0.953631	XM_014208108.2, XM_045696288.1
..GO:0030226	MF	e	apolipoprotein receptor activity	2/1406	7/36174	0.0278325	2	2	1	1	1	0.953631	XM_014155904.2, XM_045722702.1
......GO:0015018	MF	e	galactosylgalactosylxylosylprotein 3-beta-glucuronosyltransferase activity	2/1406	7/36174	0.0278325	6	2	1	1	1	0.953631	XM_014214682.2, XM_045693487.1
........GO:0005250	MF	e	A-type (transient outward) potassium channel activity	2/1406	7/36174	0.0278325	11	2	1	1	1	0.953631	XM_014134606.2, XM_045699791.1
...GO:0042988	MF	e	X11-like protein binding	2/1406	7/36174	0.0278325	3	2	1	1	1	0.953631	XM_014215084.2, XM_045703938.1
...GO:0016772	MF	e	transferase activity, transferring phosphorus-containing groups	103/1406	2143/36174	0.028309	3	103	1	1	1	0.962206	NM_001123698.1, NM_001139869.1, NM_001173605.1, NM_001320018.1, XM_014123236.2, XM_014125702.2, XM_014127175.2, XM_014127992.2, XM_014129573.2, XM_014129605.2, XM_014131707.2, XM_014132992.2, XM_014133719.2, XM_014133906.2, XM_014137128.2, XM_014137735.2, XM_014138440.2, XM_014139250.2, XM_014140342.2, XM_014143653.2, XM_014144035.2, XM_014144624.2, XM_014144737.2, XM_014146132.2, XM_014149515.2,…
.....GO:0008081	MF	e	phosphoric diester hydrolase activity	15/1406	210/36174	0.0285685	5	15	1	1	1	0.962206	XM_014125905.2, XM_014129868.2, XM_014138304.2, XM_014138623.2, XM_014155561.2, XM_014160719.2, XM_014204667.2, XM_045688503.1, XM_045695876.1, XM_045697718.1, XM_045702327.1, XM_045704013.1, XM_045710196.1, XM_045714415.1, XM_045724833.1
..GO:0008289	MF	e	lipid binding	84/1406	1704/36174	0.0287163	2	84	1	1	1	0.962206	NM_001173767.1, XM_014127554.2, XM_014129481.2, XM_014131351.2, XM_014131411.2, XM_014132305.2, XM_014142504.2, XM_014147816.2, XM_014150263.2, XM_014154852.2, XM_014155904.2, XM_014157480.2, XM_014157531.2, XM_014165158.2, XM_014165855.2, XM_014165857.2, XM_014166553.2, XM_014169518.2, XM_014178690.2, XM_014180363.2, XM_014180556.2, XM_014181501.2, XM_014191839.2, XM_014192145.2, XM_014197987.2,…
....GO:0017124	MF	e	SH3 domain binding	19/1406	288/36174	0.0298895	4	19	1	1	1	0.994209	XM_014128509.2, XM_014129481.2, XM_014143063.2, XM_014152946.2, XM_014169469.2, XM_014175660.2, XM_014177664.2, XM_014204336.2, XM_014206757.2, XM_045688948.1, XM_045696094.1, XM_045696257.1, XM_045700558.1, XM_045701281.1, XM_045708950.1, XM_045716809.1, XM_045719397.1, XM_045719979.1, XM_045724752.1
......GO:0140828	MF	e	metal cation:monoatomic cation antiporter activity	6/1406	61/36174	0.0308204	7	6	1	1	1	1	XM_014142630.2, XM_014166949.2, XM_014206223.2, XM_014206239.2, XM_045723570.1, XM_045723821.1
....GO:0055102	MF	e	lipase inhibitor activity	3/1406	18/36174	0.0309044	4	3	1	1	1	1	XM_014201158.2, XM_014213352.2, XM_045688594.1
...GO:0030020	MF	e	extracellular matrix structural constituent conferring tensile strength	4/1406	31/36174	0.0310316	3	4	1	1	1	1	XM_014163871.2, XM_045694917.1, XM_045722260.1, XR_006762029.1
......GO:0004112	MF	e	cyclic-nucleotide phosphodiesterase activity	7/1406	78/36174	0.0319476	6	7	1	1	1	1	XM_014125905.2, XM_014138304.2, XM_014155561.2, XM_045688503.1, XM_045702327.1, XM_045704013.1, XM_045710196.1
.GO:0005215	MF	e	transporter activity	120/1406	2556/36174	0.0335105	1	120	1	1	1	1	NM_001123534.1, NM_001140660.1, NM_001141815.1, XM_014123577.2, XM_014125715.2, XM_014127974.2, XM_014128009.2, XM_014128357.2, XM_014129061.2, XM_014131351.2, XM_014131834.2, XM_014133485.2, XM_014134111.2, XM_014134361.2, XM_014134606.2, XM_014135022.2, XM_014135421.2, XM_014136588.2, XM_014137070.2, XM_014138585.2, XM_014142320.2, XM_014142630.2, XM_014143653.2, XM_014144239.2, XM_014149409.2,…
...GO:0008022	MF	e	protein C-terminus binding	21/1406	340/36174	0.0339891	3	21	1	1	1	1	XM_014124244.2, XM_014127175.2, XM_014131834.2, XM_014134111.2, XM_014143653.2, XM_014147532.2, XM_014148345.2, XM_014149515.2, XM_014179843.2, XM_014204663.2, XM_014206776.2, XM_014211512.2, XM_045688908.1, XM_045688948.1, XM_045692753.1, XM_045695031.1, XM_045695894.1, XM_045704288.1, XM_045711238.1, XM_045712778.1, XM_045718123.1
.....GO:0003785	MF	e	actin monomer binding	6/1406	63/36174	0.0353648	5	6	1	1	1	1	XM_014165855.2, XM_014165857.2, XM_014166237.2, XM_045696626.1, XM_045719319.1, XM_045724752.1
..GO:0043515	MF	e	kinetochore binding	3/1406	19/36174	0.0356645	2	3	1	1	1	1	XM_045694984.1, XM_045694988.1, XM_045710464.1
.....GO:0004549	MF	e	tRNA-specific ribonuclease activity	3/1406	19/36174	0.0356645	6	3	1	1	1	1	XM_014168480.2, XM_014175565.2, XM_014179278.2
....GO:0019199	MF	e	transmembrane receptor protein kinase activity	15/1406	223/36174	0.0356715	6	15	1	1	1	1	XM_014140342.2, XM_014163293.2, XM_014164196.2, XM_014166932.2, XM_014196310.2, XM_014197230.2, XM_014198977.2, XM_045692673.1, XM_045692702.1, XM_045694009.1, XM_045699347.1, XM_045705124.1, XM_045705479.1, XM_045710816.1, XM_045717811.1
......GO:0034714	MF	e	type III transforming growth factor beta receptor binding	2/1406	8/36174	0.0361658	6	2	1	1	1	1	XM_014143737.2, XM_014206164.2
....GO:0017151	MF	e	DEAD/H-box RNA helicase binding	2/1406	8/36174	0.0361658	4	2	1	1	1	1	XM_045689586.1, XM_045708292.1
.......GO:0000992	MF	e	RNA polymerase III cis-regulatory region sequence-specific DNA binding	2/1406	8/36174	0.0361658	9	2	1	1	1	1	XM_014146132.2, XM_014210704.2
........GO:0001006	MF	e	RNA polymerase III type 3 promoter sequence-specific DNA binding	2/1406	8/36174	0.0361658	10	2	1	1	1	1	XM_014146132.2, XM_014210704.2
...GO:0051120	MF	e	hepoxilin A3 synthase activity	2/1406	8/36174	0.0361658	3	2	1	1	1	1	XM_014194793.2, XM_045716464.1
.....GO:0003938	MF	e	IMP dehydrogenase activity	2/1406	8/36174	0.0361658	5	2	1	1	1	1	XM_045698499.1, XM_045698500.1
....GO:0019198	MF	e	transmembrane receptor protein phosphatase activity	4/1406	33/36174	0.0379882	7	4	1	1	1	1	XM_014132317.2, XM_014155858.2, XM_014166758.2, XM_045705237.1
.......GO:0003841	MF	e	1-acylglycerol-3-phosphate O-acyltransferase activity	4/1406	33/36174	0.0379882	7	4	1	1	1	1	XM_014134629.2, XM_014165550.2, XM_014204848.2, XM_045723374.1
.....GO:0005001	MF	e	transmembrane receptor protein tyrosine phosphatase activity	4/1406	33/36174	0.0379882	8	4	1	1	1	1	XM_014132317.2, XM_014155858.2, XM_014166758.2, XM_045705237.1
.....GO:0022824	MF	e	transmitter-gated ion channel activity	12/1406	164/36174	0.0382363	9	12	1	1	1	1	XM_014135421.2, XM_014137070.2, XM_014143653.2, XM_014154751.2, XM_014174830.2, XM_014213630.2, XM_045690511.1, XM_045695526.1, XM_045700558.1, XM_045703471.1, XM_045717880.1, XM_045720417.1
....GO:0022835	MF	e	transmitter-gated channel activity	12/1406	164/36174	0.0382363	7	12	1	1	1	1	XM_014135421.2, XM_014137070.2, XM_014143653.2, XM_014154751.2, XM_014174830.2, XM_014213630.2, XM_045690511.1, XM_045695526.1, XM_045700558.1, XM_045703471.1, XM_045717880.1, XM_045720417.1
.....GO:0004747	MF	e	ribokinase activity	1/1406	1/36174	0.0388677	6	1	1	1	1	1	XM_014209960.2
....GO:0004963	MF	e	follicle-stimulating hormone receptor activity	1/1406	1/36174	0.0388677	4	1	1	1	1	1	NM_001126230.1
.......GO:0008419	MF	e	RNA lariat debranching enzyme activity	1/1406	1/36174	0.0388677	8	1	1	1	1	1	NM_001173832.1
......GO:0003721	MF	e	telomerase RNA reverse transcriptase activity	1/1406	1/36174	0.0388677	7	1	1	1	1	1	XM_045695070.1
.....GO:0061657	MF	e	UFM1 conjugating enzyme activity	1/1406	1/36174	0.0388677	5	1	1	1	1	1	NM_001146655.1
...GO:0046992	MF	e	oxidoreductase activity, acting on X-H and Y-H to form an X-Y bond	1/1406	1/36174	0.0388677	3	1	1	1	1	1	XM_014206277.2
.....GO:0004648	MF	e	O-phospho-L-serine:2-oxoglutarate aminotransferase activity	1/1406	1/36174	0.0388677	5	1	1	1	1	1	XM_014143568.2
.......GO:0061750	MF	e	acid sphingomyelin phosphodiesterase activity	1/1406	1/36174	0.0388677	7	1	1	1	1	1	XM_014129868.2
.....GO:0034211	MF	e	GTP-dependent protein kinase activity	1/1406	1/36174	0.0388677	7	1	1	1	1	1	XM_014125702.2
......GO:0004339	MF	e	glucan 1,4-alpha-glucosidase activity	1/1406	1/36174	0.0388677	6	1	1	1	1	1	XM_014215243.2
...GO:1904713	MF	e	beta-catenin destruction complex binding	1/1406	1/36174	0.0388677	3	1	1	1	1	1	XM_014125702.2
....GO:0140616	MF	e	iodotyrosine deiodinase activity	1/1406	1/36174	0.0388677	4	1	1	1	1	1	XM_014206277.2
....GO:0036479	MF	e	peroxidase inhibitor activity	1/1406	1/36174	0.0388677	4	1	1	1	1	1	XM_014125702.2
...GO:0070678	MF	e	preprotein binding	1/1406	1/36174	0.0388677	3	1	1	1	1	1	XM_045690326.1
.....GO:0015298	MF	e	solute:cation antiporter activity	6/1406	65/36174	0.0403189	6	6	1	1	1	1	XM_014142630.2, XM_014166949.2, XM_014206223.2, XM_014206239.2, XM_045723570.1, XM_045723821.1
....GO:0030215	MF	e	semaphorin receptor binding	7/1406	82/36174	0.0403323	4	7	1	1	1	1	XM_014135180.2, XM_014146333.2, XM_014147187.2, XM_014216456.2, XM_045706116.1, XM_045710701.1, XR_006760173.1
......GO:0047184	MF	e	1-acylglycerophosphocholine O-acyltransferase activity	3/1406	20/36174	0.0407782	6	3	1	1	1	1	XM_014134629.2, XM_014204848.2, XM_045723374.1
.......GO:0005004	MF	e	GPI-linked ephrin receptor activity	3/1406	20/36174	0.0407782	9	3	1	1	1	1	XM_014163293.2, XM_014166932.2, XM_045692702.1
.....GO:0071949	MF	e	FAD binding	6/1406	66/36174	0.0429522	6	6	1	1	1	1	XM_014125353.2, XM_014131411.2, XM_014146970.2, XM_014147917.2, XM_045688313.1, XM_045689123.1
...GO:0043236	MF	e	laminin binding	5/1406	50/36174	0.0441089	3	5	1	1	1	1	XM_014146124.2, XM_014147549.2, XM_014208288.2, XM_045707071.1, XR_006770558.1
..GO:0004694	MF	e	eukaryotic translation initiation factor 2alpha kinase activity	2/1406	9/36174	0.0453198	7	2	1	1	1	1	XM_014157890.2, XM_014157892.2
......GO:0047391	MF	e	alkylglycerophosphoethanolamine phosphodiesterase activity	2/1406	9/36174	0.0453198	6	2	1	1	1	1	XM_014138623.2, XM_014160719.2
....GO:0070300	MF	e	phosphatidic acid binding	4/1406	35/36174	0.0457653	4	4	1	1	1	1	XM_014131351.2, XM_014203058.2, XM_045703851.1, XM_045715542.1
...GO:0070492	MF	e	oligosaccharide binding	3/1406	21/36174	0.0462395	3	3	1	1	1	1	NM_001146487.1, XM_045687945.1, XM_045713394.1
.......GO:0015924	MF	e	mannosyl-oligosaccharide mannosidase activity	3/1406	21/36174	0.0462395	7	3	1	1	1	1	XM_014142627.2, XM_014166496.2, XM_014174072.2
.....GO:0004521	MF	e	endoribonuclease activity	9/1406	116/36174	0.0472085	6	9	1	1	1	1	NM_001173832.1, XM_014168480.2, XM_014175565.2, XM_014179278.2, XM_014211937.2, XM_045692134.1, XM_045698928.1, XM_045717430.1, XM_045719990.1
...GO:0003676	MF	p	nucleic acid binding	250/1406	7774/36174	0.000500982	3	250	1	1	1	0.108713	NM_001123565.1, NM_001123684.1, NM_001139542.1, NM_001139558.1, NM_001139559.1, NM_001139817.1, NM_001141623.1, NM_001141718.1, NM_001173752.1, NM_001320018.1, XM_014123423.2, XM_014123458.2, XM_014124373.2, XM_014125353.2, XM_014125447.2, XM_014126330.2, XM_014126342.2, XM_014128426.2, XM_014130021.2, XM_014130095.2, XM_014130245.2, XM_014130252.2, XM_014130556.2, XM_014132060.2, XM_014132110.2,…
..GO:0097159	MF	p	organic cyclic compound binding	432/1406	12634/36174	0.000755174	2	432	1	1	1	0.143389	NM_001123534.1, NM_001123565.1, NM_001123684.1, NM_001123698.1, NM_001139542.1, NM_001139558.1, NM_001139559.1, NM_001139817.1, NM_001140197.1, NM_001141623.1, NM_001141718.1, NM_001173605.1, NM_001173689.1, NM_001173752.1, NM_001173771.1, NM_001173864.1, NM_001320018.1, XM_014123236.2, XM_014123423.2, XM_014123458.2, XM_014124373.2, XM_014125082.2, XM_014125353.2, XM_014125447.2, XM_014125702.2,…
..GO:1901363	MF	p	heterocyclic compound binding	429/1406	12493/36174	0.00121944	2	429	1	1	1	0.179257	NM_001123534.1, NM_001123565.1, NM_001123684.1, NM_001123698.1, NM_001139542.1, NM_001139558.1, NM_001139559.1, NM_001139817.1, NM_001140197.1, NM_001141623.1, NM_001141718.1, NM_001173605.1, NM_001173689.1, NM_001173752.1, NM_001173771.1, NM_001173864.1, NM_001320018.1, XM_014123236.2, XM_014123423.2, XM_014123458.2, XM_014124373.2, XM_014125082.2, XM_014125353.2, XM_014125447.2, XM_014125702.2,…
....GO:0008234	MF	p	cysteine-type peptidase activity	4/1406	374/36174	0.00179292	4	4	1	1	1	0.224538	XM_014152712.2, XM_014180427.2, XM_045710388.1, XM_045716488.1
....GO:0019783	MF	p	ubiquitin-like protein peptidase activity	1/1406	228/36174	0.00275914	4	1	1	1	1	0.307358	XM_014152712.2
.....GO:0101005	MF	p	deubiquitinase activity	1/1406	201/36174	0.0054198	5	1	1	1	1	0.441036	XM_014152712.2
.....GO:0004843	MF	p	cysteine-type deubiquitinase activity	1/1406	193/36174	0.00784832	6	1	1	1	1	0.510926	XM_014152712.2
....GO:0003677	MF	p	DNA binding	180/1406	5528/36174	0.00809891	4	180	1	1	1	0.519813	NM_001123565.1, NM_001123684.1, NM_001139542.1, NM_001139558.1, NM_001139559.1, NM_001141623.1, NM_001141718.1, NM_001173752.1, XM_014123458.2, XM_014125353.2, XM_014125447.2, XM_014126330.2, XM_014126342.2, XM_014130021.2, XM_014130095.2, XM_014130245.2, XM_014130252.2, XM_014130556.2, XM_014132060.2, XM_014132286.2, XM_014132582.2, XM_014133654.2, XM_014135222.2, XM_014135297.2, XM_014135434.2,…
...GO:0008233	MF	p	peptidase activity	32/1406	1257/36174	0.0113024	3	32	1	1	1	0.617296	NM_001140139.1, NM_001141729.1, XM_014130252.2, XM_014143859.2, XM_014148779.2, XM_014152712.2, XM_014163130.2, XM_014175660.2, XM_014175751.2, XM_014180427.2, XM_014196071.2, XM_014199880.2, XM_014203142.2, XM_014204336.2, XM_014206753.2, XM_014211937.2, XM_014213411.2, XM_045688585.1, XM_045691009.1, XM_045697586.1, XM_045699497.1, XM_045700222.1, XM_045704146.1, XM_045710128.1, XM_045710388.1,…
....GO:0004842	MF	p	ubiquitin-protein transferase activity	21/1406	911/36174	0.0114281	4	21	1	1	1	0.617296	NM_001140034.1, XM_014132275.2, XM_014159560.2, XM_014162411.2, XM_014179504.2, XM_014180240.2, XM_014201306.2, XM_014202984.2, XM_014208963.2, XM_045693380.1, XM_045693539.1, XM_045695234.1, XM_045707688.1, XM_045707718.1, XM_045710791.1, XM_045713823.1, XM_045716809.1, XM_045717401.1, XM_045720629.1, XR_001322500.2, XR_006757109.1
....GO:0003723	MF	p	RNA binding	73/1406	2470/36174	0.0129674	4	73	1	1	1	0.64231	NM_001139817.1, NM_001320018.1, XM_014123423.2, XM_014124373.2, XM_014128426.2, XM_014130252.2, XM_014132110.2, XM_014132751.2, XM_014135171.2, XM_014138489.2, XM_014138535.2, XM_014138572.2, XM_014139530.2, XM_014140499.2, XM_014141337.2, XM_014141551.2, XM_014142654.2, XM_014144577.2, XM_014145519.2, XM_014148783.2, XM_014151300.2, XM_014154852.2, XM_014157495.2, XM_014157890.2, XM_014157892.2,…
...GO:0019787	MF	p	ubiquitin-like protein transferase activity	24/1406	970/36174	0.0182102	3	24	1	1	1	0.775549	NM_001140034.1, NM_001146655.1, XM_014132275.2, XM_014143575.2, XM_014146440.2, XM_014159560.2, XM_014162411.2, XM_014179504.2, XM_014180240.2, XM_014201306.2, XM_014202984.2, XM_014208963.2, XM_045693380.1, XM_045693539.1, XM_045695234.1, XM_045707688.1, XM_045707718.1, XM_045710791.1, XM_045713823.1, XM_045716809.1, XM_045717401.1, XM_045720629.1, XR_001322500.2, XR_006757109.1
......GO:0000977	MF	p	RNA polymerase II transcription regulatory region sequence-specific DNA binding	101/1406	3176/36174	0.0304713	8	101	1	1	1	1	NM_001123565.1, NM_001123684.1, NM_001139542.1, NM_001139558.1, NM_001139559.1, NM_001141623.1, NM_001141718.1, XM_014123458.2, XM_014125447.2, XM_014126342.2, XM_014130021.2, XM_014130095.2, XM_014130245.2, XM_014130556.2, XM_014132286.2, XM_014133654.2, XM_014135222.2, XM_014135530.1, XM_014138637.2, XM_014139710.2, XM_014140499.2, XM_014140839.2, XM_014142978.2, XM_014143654.2, XM_014144875.2,…

## Sheet: SVs_RDAcand
Raw GO enrichment analysis results for genes located within 10 kb of RDA candidate SVs
# GO	NS	enrichment	name	ratio_in_study	ratio_in_pop	p_uncorrected	depth	study_count	p_bonferroni	p_sidak	p_holm	p_fdr_bh	study_items
...GO:0099536	BP	e	synaptic signaling	39/940	707/36174	1.23056e-05	4	39	0.181519	0.176943	0.181519	0.0785399	XM_014128989.2, XM_014138606.2, XM_014155858.2, XM_014158189.2, XM_014158349.2, XM_014159246.2, XM_014168083.2, XM_014172948.2, XM_014173044.2, XM_014181118.2, XM_014190466.2, XM_014196092.2, XM_014196486.2, XM_014196920.2, XM_014198037.2, XM_014201072.2, XM_014204971.2, XM_014212217.2, XM_014212374.2, XM_045687594.1, XM_045688586.1, XM_045690248.1, XM_045699728.1, XM_045700059.1, XM_045701495.1,…
....GO:0099537	BP	e	trans-synaptic signaling	38/940	695/36174	1.89921e-05	5	38	0.280152	0.273089	0.280133	0.0785399	XM_014128989.2, XM_014138606.2, XM_014155858.2, XM_014158189.2, XM_014158349.2, XM_014159246.2, XM_014168083.2, XM_014172948.2, XM_014173044.2, XM_014181118.2, XM_014190466.2, XM_014196092.2, XM_014196486.2, XM_014196920.2, XM_014198037.2, XM_014201072.2, XM_014204971.2, XM_014212374.2, XM_045687594.1, XM_045688586.1, XM_045690248.1, XM_045699728.1, XM_045700059.1, XM_045701495.1, XM_045704300.1,…
......GO:0007268	BP	e	chemical synaptic transmission	36/940	636/36174	2.12975e-05	7	36	0.31416	0.306239	0.314117	0.0785399	XM_014128989.2, XM_014138606.2, XM_014158189.2, XM_014158349.2, XM_014159246.2, XM_014168083.2, XM_014172948.2, XM_014173044.2, XM_014181118.2, XM_014190466.2, XM_014196092.2, XM_014196486.2, XM_014196920.2, XM_014198037.2, XM_014201072.2, XM_014204971.2, XM_014212374.2, XM_045687594.1, XM_045688586.1, XM_045690248.1, XM_045699728.1, XM_045700059.1, XM_045701495.1, XM_045704300.1, XM_045705394.1,…
.....GO:0098916	BP	e	anterograde trans-synaptic signaling	36/940	636/36174	2.12975e-05	6	36	0.31416	0.306239	0.314117	0.0785399	XM_014128989.2, XM_014138606.2, XM_014158189.2, XM_014158349.2, XM_014159246.2, XM_014168083.2, XM_014172948.2, XM_014173044.2, XM_014181118.2, XM_014190466.2, XM_014196092.2, XM_014196486.2, XM_014196920.2, XM_014198037.2, XM_014201072.2, XM_014204971.2, XM_014212374.2, XM_045687594.1, XM_045688586.1, XM_045690248.1, XM_045699728.1, XM_045700059.1, XM_045701495.1, XM_045704300.1, XM_045705394.1,…
.GO:0023052	BP	e	signaling	54/940	1165/36174	4.81143e-05	1	54	0.709734	0.69184	0.709542	0.141947	XM_014126754.2, XM_014128989.2, XM_014138606.2, XM_014141001.2, XM_014143183.2, XM_014155858.2, XM_014158189.2, XM_014158349.2, XM_014159246.2, XM_014168083.2, XM_014172948.2, XM_014173044.2, XM_014177003.2, XM_014177453.2, XM_014180629.2, XM_014181110.2, XM_014181118.2, XM_014190466.2, XM_014196092.2, XM_014196486.2, XM_014196920.2, XM_014198037.2, XM_014201072.2, XM_014204971.2, XM_014212217.2,…
..GO:0007155	BP	e	cell adhesion	90/940	2272/36174	7.21597e-05	2	90	1	1	1	0.177405	NM_001141806.1, XM_014128298.2, XM_014128700.2, XM_014128989.2, XM_014131311.2, XM_014133510.2, XM_014133829.2, XM_014135075.2, XM_014138120.2, XM_014138656.2, XM_014140273.2, XM_014141733.2, XM_014141975.2, XM_014142994.2, XM_014145020.2, XM_014149958.2, XM_014150199.2, XM_014151337.2, XM_014154112.2, XM_014155858.2, XM_014155860.2, XM_014157480.2, XM_014160835.2, XM_014162700.2, XM_014162986.2,…
.GO:0032502	BP	e	developmental process	332/940	10747/36174	0.000167605	1	332	1	1	1	0.322606	NM_001123533.1, NM_001123534.1, NM_001139646.1, NM_001139996.1, NM_001140089.1, NM_001141718.1, NM_001141806.1, NM_001146441.2, NM_001173591.1, NM_001173613.1, NM_001173627.1, NM_001173705.1, XM_014126075.2, XM_014126233.1, XM_014126754.2, XM_014127440.2, XM_014127747.2, XM_014127951.2, XM_014128074.2, XM_014128270.2, XM_014128298.2, XM_014128373.2, XM_014128455.2, XM_014128700.2, XM_014128989.2,…
...GO:0048731	BP	e	system development	66/940	1575/36174	0.000174961	3	66	1	1	1	0.322606	XM_014127951.2, XM_014128074.2, XM_014128270.2, XM_014128298.2, XM_014128455.2, XM_014138120.2, XM_014138516.2, XM_014138623.2, XM_014138656.2, XM_014141975.2, XM_014156186.2, XM_014157535.2, XM_014159246.2, XM_014159806.2, XM_014160030.2, XM_014162702.2, XM_014162986.2, XM_014163289.2, XM_014165503.2, XM_014166698.2, XM_014166900.2, XM_014168083.2, XM_014169655.2, XM_014171980.2, XM_014174440.2,…
..GO:0048856	BP	e	anatomical structure development	226/940	6967/36174	0.000260185	2	226	1	1	1	0.330132	NM_001123533.1, NM_001123534.1, NM_001139996.1, NM_001140089.1, NM_001141718.1, NM_001146441.2, NM_001173627.1, XM_014126075.2, XM_014126754.2, XM_014127747.2, XM_014127951.2, XM_014128074.2, XM_014128270.2, XM_014128298.2, XM_014128455.2, XM_014130033.2, XM_014130040.2, XM_014130754.2, XM_014132751.2, XM_014133510.2, XM_014133591.2, XM_014133975.2, XM_014134111.2, XM_014134581.2, XM_014136882.2,…
......GO:0098596	BP	e	imitative learning	4/940	13/36174	0.000268564	8	4	1	1	1	0.330132	XM_014190466.2, XM_014196092.2, XM_045688739.1, XM_045721575.1
.....GO:0042297	BP	e	vocal learning	4/940	13/36174	0.000268564	9	4	1	1	1	0.330132	XM_014190466.2, XM_014196092.2, XM_045688739.1, XM_045721575.1
....GO:0098598	BP	e	learned vocalization behavior or vocal learning	4/940	13/36174	0.000268564	6	4	1	1	1	0.330132	XM_014190466.2, XM_014196092.2, XM_045688739.1, XM_045721575.1
.....GO:1902285	BP	e	semaphorin-plexin signaling pathway involved in neuron projection guidance	7/940	51/36174	0.000334531	7	7	1	1	1	0.37959	XM_014145393.2, XM_014146212.2, XM_014150168.2, XM_014166698.2, XM_045705621.1, XM_045722278.1, XM_045722352.1
...GO:0060996	BP	e	dendritic spine development	7/940	53/36174	0.000425844	3	7	1	1	1	0.439504	XM_014150346.2, XM_014190466.2, XM_014196968.2, XM_014216576.2, XM_045694009.1, XM_045705394.1, XM_045709601.1
......GO:0007416	BP	e	synapse assembly	14/940	189/36174	0.000456201	6	14	1	1	1	0.439504	XM_014128455.2, XM_014145393.2, XM_014190466.2, XM_014196092.2, XM_014197820.2, XM_014198037.2, XM_045687594.1, XM_045688739.1, XM_045692043.1, XM_045698121.1, XM_045711328.1, XM_045721224.1, XM_045721575.1, XM_045722352.1
.....GO:0006029	BP	e	proteoglycan metabolic process	12/940	148/36174	0.0005112	6	12	1	1	1	0.439504	XM_014141735.2, XM_014164594.2, XM_014181028.2, XM_014181790.2, XM_014199310.2, XM_014208078.2, XM_014215090.2, XM_045689558.1, XM_045698445.1, XM_045707323.1, XM_045710330.1, XM_045711587.1
......GO:0031175	BP	e	neuron projection development	53/940	1251/36174	0.000543947	6	53	1	1	1	0.439504	NM_001139613.1, XM_014128373.2, XM_014128455.2, XM_014128989.2, XM_014133591.2, XM_014134111.2, XM_014135180.2, XM_014138120.2, XM_014140273.2, XM_014146212.2, XM_014149105.2, XM_014150168.2, XM_014150199.2, XM_014151337.2, XM_014162986.2, XM_014163009.2, XM_014168800.2, XM_014169655.2, XM_014171126.2, XM_014190466.2, XM_014190951.2, XM_014195086.2, XM_014196448.2, XM_014199963.2, XM_014200031.2,…
......GO:0099174	BP	e	regulation of presynapse organization	9/940	90/36174	0.000560611	6	9	1	1	1	0.439504	XM_014155858.2, XM_014165554.2, XM_014180951.2, XM_014207405.2, XM_014212964.2, XM_045687594.1, XM_045710607.1, XM_045718265.1, XM_045724982.1
......GO:0097118	BP	e	neuroligin clustering involved in postsynaptic membrane assembly	3/940	7/36174	0.000566102	7	3	1	1	1	0.439504	XM_014196092.2, XM_045688044.1, XM_045721575.1
....GO:0031223	BP	e	auditory behavior	4/940	16/36174	0.000642389	4	4	1	1	1	0.473794	XM_014190466.2, XM_014196092.2, XM_045688739.1, XM_045721575.1
...GO:0036076	BP	e	ligamentous ossification	2/940	2/36174	0.000674547	3	2	1	1	1	0.473821	XM_045695491.1, XM_045721227.1
..GO:0007267	BP	e	cell-cell signaling	44/940	1006/36174	0.000840871	3	44	1	1	1	0.531852	XM_014128989.2, XM_014138606.2, XM_014141001.2, XM_014143183.2, XM_014155858.2, XM_014158189.2, XM_014158349.2, XM_014159246.2, XM_014168083.2, XM_014172948.2, XM_014173044.2, XM_014180629.2, XM_014181118.2, XM_014190466.2, XM_014196092.2, XM_014196486.2, XM_014196920.2, XM_014198037.2, XM_014201072.2, XM_014204971.2, XM_014212217.2, XM_014212374.2, XM_045687594.1, XM_045688586.1, XM_045690248.1,…
.....GO:2000821	BP	e	regulation of grooming behavior	3/940	8/36174	0.000888258	5	3	1	1	1	0.531852	XM_014128989.2, XM_045688739.1, XM_045692516.1
....GO:0048384	BP	e	retinoic acid receptor signaling pathway	7/940	60/36174	0.000912111	6	7	1	1	1	0.531852	XM_014128455.2, XM_014143900.2, XM_014204449.2, XM_014206073.2, XM_014213913.2, XM_045695538.1, XM_045720631.1
.......GO:1905606	BP	e	regulation of presynapse assembly	8/940	78/36174	0.000950807	7	8	1	1	1	0.531852	XM_014155858.2, XM_014165554.2, XM_014180951.2, XM_014212964.2, XM_045687594.1, XM_045710607.1, XM_045718265.1, XM_045724982.1
.....GO:0050807	BP	e	regulation of synapse organization	28/940	551/36174	0.000973438	5	28	1	1	1	0.531852	NM_001173591.1, XM_014130033.2, XM_014134579.2, XM_014146212.2, XM_014150168.2, XM_014155045.2, XM_014155858.2, XM_014162986.2, XM_014165554.2, XM_014173279.2, XM_014174440.2, XM_014180951.2, XM_014207405.2, XM_014210935.2, XM_014212964.2, XM_014215672.2, XM_014216576.2, XM_045687594.1, XM_045688044.1, XM_045688739.1, XM_045694009.1, XM_045707607.1, XM_045710607.1, XM_045718265.1, XM_045720468.1,…
......GO:0071361	BP	e	cellular response to ethanol	5/940	30/36174	0.000973493	6	5	1	1	1	0.531852	XM_014125392.2, XM_014137635.2, XM_014137637.2, XM_045717859.1, XM_045724752.1
........GO:0007409	BP	e	axonogenesis	19/940	325/36174	0.00114372	9	19	1	1	1	0.595477	NM_001173613.1, XM_014149105.2, XM_014157480.2, XM_014160030.2, XM_014168800.2, XM_014190466.2, XM_014204307.2, XM_014206686.2, XM_014207405.2, XM_014216576.2, XM_045690208.1, XM_045694009.1, XM_045700102.1, XM_045703542.1, XM_045704724.1, XM_045704972.1, XM_045705621.1, XM_045705832.1, XM_045718265.1
.......GO:0010975	BP	e	regulation of neuron projection development	48/940	1138/36174	0.00118281	7	48	1	1	1	0.595477	XM_014128074.2, XM_014128455.2, XM_014130033.2, XM_014135180.2, XM_014138028.2, XM_014138090.2, XM_014138120.2, XM_014145393.2, XM_014146212.2, XM_014149105.2, XM_014155858.2, XM_014155860.2, XM_014162986.2, XM_014166698.2, XM_014169655.2, XM_014171229.2, XM_014172970.2, XM_014173279.2, XM_014180956.2, XM_014196448.2, XM_014204869.2, XM_014207405.2, XM_014207908.2, XM_014210935.2, XM_014215672.2,…
.....GO:0098597	BP	e	observational learning	4/940	19/36174	0.00128579	7	4	1	1	1	0.595477	XM_014190466.2, XM_014196092.2, XM_045688739.1, XM_045721575.1
......GO:1902287	BP	e	semaphorin-plexin signaling pathway involved in axon guidance	6/940	47/36174	0.00131159	8	6	1	1	1	0.595477	XM_014145393.2, XM_014146212.2, XM_014166698.2, XM_045705621.1, XM_045722278.1, XM_045722352.1
..GO:0035637	BP	e	multicellular organismal signaling	12/940	165/36174	0.00132836	2	12	1	1	1	0.595477	XM_014126754.2, XM_014141001.2, XM_014177003.2, XM_014177453.2, XM_014181110.2, XM_014190466.2, XM_045690988.1, XM_045705759.1, XM_045709619.1, XM_045717602.1, XM_045717727.1, XR_006771175.1
......GO:0051963	BP	e	regulation of synapse assembly	16/940	259/36174	0.00133216	6	16	1	1	1	0.595477	XM_014130033.2, XM_014134579.2, XM_014155045.2, XM_014155858.2, XM_014162986.2, XM_014165554.2, XM_014180951.2, XM_014212964.2, XM_014215672.2, XM_014216576.2, XM_045687594.1, XM_045694009.1, XM_045707607.1, XM_045710607.1, XM_045718265.1, XM_045724982.1
...GO:0050877	BP	e	nervous system process	73/940	1922/36174	0.00145886	3	73	1	1	1	0.597573	NM_001173627.1, XM_014127951.2, XM_014128373.2, XM_014128989.2, XM_014132751.2, XM_014133510.2, XM_014133624.2, XM_014134111.2, XM_014137917.2, XM_014138606.2, XM_014138661.2, XM_014141735.2, XM_014143183.2, XM_014143644.2, XM_014143686.2, XM_014150199.2, XM_014151337.2, XM_014154670.2, XM_014157088.2, XM_014160640.2, XM_014163009.2, XM_014164078.2, XM_014166114.2, XM_014173044.2, XM_014177003.2,…
....GO:0002063	BP	e	chondrocyte development	7/940	65/36174	0.00147042	4	7	1	1	1	0.597573	XM_014141735.2, XM_014181028.2, XM_014181790.2, XM_045695491.1, XM_045698445.1, XM_045710330.1, XM_045721227.1
......GO:1990573	BP	e	potassium ion import across plasma membrane	9/940	103/36174	0.00147901	9	9	1	1	1	0.597573	XM_014126754.2, XM_014137260.2, XM_014141001.2, XM_014148902.2, XM_014181110.2, XM_014181118.2, XM_045699577.1, XM_045705394.1, XR_006771175.1
.....GO:0050808	BP	e	synapse organization	27/940	543/36174	0.0014989	5	27	1	1	1	0.597573	XM_014128455.2, XM_014134111.2, XM_014138090.2, XM_014138120.2, XM_014145393.2, XM_014158189.2, XM_014190466.2, XM_014192909.2, XM_014196092.2, XM_014197820.2, XM_014198037.2, XM_014201072.2, XM_014211277.2, XM_014212217.2, XM_045687594.1, XM_045688739.1, XM_045690314.1, XM_045690988.1, XM_045692043.1, XM_045694089.1, XM_045698121.1, XM_045699173.1, XM_045705759.1, XM_045711328.1, XM_045721224.1,…
...GO:0019226	BP	e	transmission of nerve impulse	7/940	67/36174	0.00175664	4	7	1	1	1	0.611948	XM_014177003.2, XM_014177453.2, XM_014190466.2, XM_045690988.1, XM_045705759.1, XM_045709619.1, XM_045717727.1
.....GO:0006543	BP	e	glutamine catabolic process	3/940	10/36174	0.00183069	10	3	1	1	1	0.611948	XM_014173044.2, XM_045705849.1, XR_001323592.2
...GO:0007638	BP	e	mechanosensory behavior	4/940	21/36174	0.00190517	3	4	1	1	1	0.611948	XM_014190466.2, XM_014196092.2, XM_045688739.1, XM_045721575.1
.........GO:0036493	BP	e	positive regulation of translation in response to endoplasmic reticulum stress	4/940	21/36174	0.00190517	10	4	1	1	1	0.611948	XM_014150346.2, XM_014174456.2, XM_014180951.2, XM_045710607.1
....GO:0035987	BP	e	endodermal cell differentiation	7/940	68/36174	0.00191505	4	7	1	1	1	0.611948	XM_014140273.2, XM_014141735.2, XM_014180629.2, XM_014181790.2, XM_014190951.2, XM_045705067.1, XM_045710330.1
......GO:0061889	BP	e	negative regulation of astrocyte activation	2/940	3/36174	0.00198866	11	2	1	1	1	0.611948	XM_014216141.2, XM_045714998.1
....GO:0052697	BP	e	xenobiotic glucuronidation	2/940	3/36174	0.00198866	10	2	1	1	1	0.611948	XM_014137635.2, XM_014137637.2
.......GO:1904692	BP	e	positive regulation of type B pancreatic cell proliferation	2/940	3/36174	0.00198866	7	2	1	1	1	0.611948	NM_001173705.1, XM_045707451.1
....GO:0052696	BP	e	flavonoid glucuronidation	2/940	3/36174	0.00198866	10	2	1	1	1	0.611948	XM_014137635.2, XM_014137637.2
....GO:0099177	BP	e	regulation of trans-synaptic signaling	44/940	1040/36174	0.00199129	5	44	1	1	1	0.611948	NM_001173591.1, NM_001173613.1, XM_014128989.2, XM_014132333.2, XM_014134111.2, XM_014134898.2, XM_014139848.2, XM_014143271.2, XM_014153503.2, XM_014154670.2, XM_014155530.2, XM_014155858.2, XM_014157078.2, XM_014158349.2, XM_014163009.2, XM_014173279.2, XM_014174440.2, XM_014177453.2, XM_014180956.2, XM_014190466.2, XM_014198992.1, XM_014206395.2, XM_014207499.2, XM_014210935.2, XM_014216576.2,…
.....GO:0050804	BP	e	modulation of chemical synaptic transmission	44/940	1040/36174	0.00199129	6	44	1	1	1	0.611948	NM_001173591.1, NM_001173613.1, XM_014128989.2, XM_014132333.2, XM_014134111.2, XM_014134898.2, XM_014139848.2, XM_014143271.2, XM_014153503.2, XM_014154670.2, XM_014155530.2, XM_014155858.2, XM_014157078.2, XM_014158349.2, XM_014163009.2, XM_014173279.2, XM_014174440.2, XM_014177453.2, XM_014180956.2, XM_014190466.2, XM_014198992.1, XM_014206395.2, XM_014207499.2, XM_014210935.2, XM_014216576.2,…
...GO:0032989	BP	e	cellular component morphogenesis	32/940	691/36174	0.00224002	4	32	1	1	1	0.652048	NM_001173613.1, XM_014128989.2, XM_014149105.2, XM_014149635.2, XM_014153503.2, XM_014157480.2, XM_014160030.2, XM_014164078.2, XM_014165140.2, XM_014166900.2, XM_014168800.2, XM_014177003.2, XM_014190466.2, XM_014197820.2, XM_014204307.2, XM_014206686.2, XM_014207405.2, XM_014216140.2, XM_014216576.2, XM_045687594.1, XM_045688739.1, XM_045690208.1, XM_045694009.1, XM_045700102.1, XM_045703542.1,…
....GO:0032990	BP	e	cell part morphogenesis	32/940	691/36174	0.00224002	5	32	1	1	1	0.652048	NM_001173613.1, XM_014128989.2, XM_014149105.2, XM_014149635.2, XM_014153503.2, XM_014157480.2, XM_014160030.2, XM_014164078.2, XM_014165140.2, XM_014166900.2, XM_014168800.2, XM_014177003.2, XM_014190466.2, XM_014197820.2, XM_014204307.2, XM_014206686.2, XM_014207405.2, XM_014216140.2, XM_014216576.2, XM_045687594.1, XM_045688739.1, XM_045690208.1, XM_045694009.1, XM_045700102.1, XM_045703542.1,…
...GO:0042403	BP	e	thyroid hormone metabolic process	4/940	22/36174	0.00228106	5	4	1	1	1	0.652048	XM_014137260.2, XM_045706413.1, XM_045712765.1, XM_045724141.1
.....GO:0006023	BP	e	aminoglycan biosynthetic process	10/940	132/36174	0.00241876	5	10	1	1	1	0.652048	XM_014141975.2, XM_014154727.2, XM_014164594.2, XM_014199310.2, XM_014208078.2, XM_014213673.2, XM_014215090.2, XM_045689558.1, XM_045707323.1, XM_045711587.1
.....GO:1901888	BP	e	regulation of cell junction assembly	23/940	452/36174	0.00245929	5	23	1	1	1	0.652048	XM_014130033.2, XM_014134579.2, XM_014155045.2, XM_014155858.2, XM_014162693.2, XM_014162986.2, XM_014165140.2, XM_014165554.2, XM_014171126.2, XM_014180951.2, XM_014190466.2, XM_014212964.2, XM_014215672.2, XM_014216576.2, XM_045687594.1, XM_045693142.1, XM_045694009.1, XM_045702645.1, XM_045707607.1, XM_045710607.1, XM_045718265.1, XM_045724982.1, XR_006759918.1
.......GO:0002841	BP	e	negative regulation of T cell mediated immune response to tumor cell	3/940	11/36174	0.00246875	9	3	1	1	1	0.652048	NM_001123565.1, XM_014138588.2, XM_014165544.2
.....GO:0031344	BP	e	regulation of cell projection organization	60/940	1561/36174	0.00255612	5	60	1	1	1	0.652048	XM_014127356.2, XM_014128074.2, XM_014128455.2, XM_014128989.2, XM_014130033.2, XM_014133975.2, XM_014135180.2, XM_014138028.2, XM_014138090.2, XM_014138120.2, XM_014138656.2, XM_014145393.2, XM_014146212.2, XM_014149105.2, XM_014155858.2, XM_014155860.2, XM_014162693.2, XM_014162986.2, XM_014166698.2, XM_014169655.2, XM_014169906.2, XM_014171229.2, XM_014172970.2, XM_014173279.2, XM_014174440.2,…
...GO:0098953	BP	e	receptor diffusion trapping	5/940	37/36174	0.00256381	4	5	1	1	1	0.652048	XM_014128989.2, XM_014177453.2, XM_014211277.2, XM_045690988.1, XM_045709619.1
....GO:0098970	BP	e	postsynaptic neurotransmitter receptor diffusion trapping	5/940	37/36174	0.00256381	6	5	1	1	1	0.652048	XM_014128989.2, XM_014177453.2, XM_014211277.2, XM_045690988.1, XM_045709619.1
....GO:0099628	BP	e	neurotransmitter receptor diffusion trapping	5/940	37/36174	0.00256381	5	5	1	1	1	0.652048	XM_014128989.2, XM_014177453.2, XM_014211277.2, XM_045690988.1, XM_045709619.1
..GO:0007610	BP	e	behavior	48/940	1177/36174	0.00268545	2	48	1	1	1	0.665035	NM_001173627.1, XM_014127951.2, XM_014128989.2, XM_014132751.2, XM_014134111.2, XM_014137917.2, XM_014138090.2, XM_014138606.2, XM_014138623.2, XM_014143183.2, XM_014158349.2, XM_014163009.2, XM_014166114.2, XM_014171157.2, XM_014172948.2, XM_014173044.2, XM_014175171.2, XM_014180951.2, XM_014190466.2, XM_014192909.2, XM_014196092.2, XM_014197290.2, XM_014197764.2, XM_014197820.2, XM_014206395.2,…
.....GO:0035989	BP	e	tendon development	4/940	23/36174	0.00270504	5	4	1	1	1	0.665035	XM_014141733.2, XM_014141735.2, XM_014181790.2, XM_045710330.1
......GO:0106027	BP	e	neuron projection organization	8/940	93/36174	0.00294231	6	8	1	1	1	0.676332	XM_014128989.2, XM_014149105.2, XM_014190466.2, XM_014216576.2, XM_045688739.1, XM_045694009.1, XM_045697740.1, XM_045724330.1
...GO:0010469	BP	e	regulation of signaling receptor activity	16/940	272/36174	0.00294652	6	16	1	1	1	0.676332	XM_014128989.2, XM_014150346.2, XM_014154670.2, XM_014160620.2, XM_014174440.2, XM_014177453.2, XM_014194096.2, XM_045687058.1, XM_045687594.1, XM_045688739.1, XM_045690988.1, XM_045709619.1, XM_045710555.1, XM_045716607.1, XM_045716809.1, XM_045723417.1
....GO:0007176	BP	e	regulation of epidermal growth factor-activated receptor activity	6/940	55/36174	0.00297232	11	6	1	1	1	0.676332	XM_014150346.2, XM_014154670.2, XM_014174440.2, XM_045687058.1, XM_045716607.1, XM_045716809.1
....GO:0071526	BP	e	semaphorin-plexin signaling pathway	10/940	136/36174	0.00300517	6	10	1	1	1	0.676332	XM_014135180.2, XM_014145393.2, XM_014146212.2, XM_014150168.2, XM_014166698.2, XM_014169655.2, XM_045698154.1, XM_045705621.1, XM_045722278.1, XM_045722352.1
......GO:0120035	BP	e	regulation of plasma membrane bounded cell projection organization	59/940	1541/36174	0.00312344	6	59	1	1	1	0.676332	XM_014127356.2, XM_014128074.2, XM_014128455.2, XM_014130033.2, XM_014133975.2, XM_014135180.2, XM_014138028.2, XM_014138090.2, XM_014138120.2, XM_014138656.2, XM_014145393.2, XM_014146212.2, XM_014149105.2, XM_014155858.2, XM_014155860.2, XM_014162693.2, XM_014162986.2, XM_014166698.2, XM_014169655.2, XM_014169906.2, XM_014171229.2, XM_014172970.2, XM_014173279.2, XM_014174440.2, XM_014180956.2,…
........GO:0036490	BP	e	regulation of translation in response to endoplasmic reticulum stress	4/940	24/36174	0.00317999	9	4	1	1	1	0.676332	XM_014150346.2, XM_014174456.2, XM_014180951.2, XM_045710607.1
.......GO:0031581	BP	e	hemidesmosome assembly	3/940	12/36174	0.00322838	7	3	1	1	1	0.676332	XM_014177003.2, XM_045702364.1, XM_045717727.1
.....GO:0030206	BP	e	chondroitin sulfate biosynthetic process	5/940	39/36174	0.00324512	8	5	1	1	1	0.676332	XM_014154727.2, XM_014164594.2, XM_014199310.2, XM_014208078.2, XM_045707323.1
.....GO:0090148	BP	e	membrane fission	5/940	39/36174	0.00324512	5	5	1	1	1	0.676332	XM_014123003.2, XM_014131689.2, XM_014177482.2, XM_045695906.1, XM_045700059.1
....GO:0060292	BP	e	long-term synaptic depression	5/940	39/36174	0.00324512	8	5	1	1	1	0.676332	XM_014134898.2, XM_014155530.2, XM_014180956.2, XM_045688739.1, XM_045710614.1
...GO:0006805	BP	e	xenobiotic metabolic process	8/940	95/36174	0.00335703	3	8	1	1	1	0.676332	NM_001123565.1, XM_014137635.2, XM_014137637.2, XM_014138588.2, XM_014148624.2, XM_014162695.2, XM_014165544.2, XM_014216834.2
......GO:0030166	BP	e	proteoglycan biosynthetic process	8/940	95/36174	0.00335703	7	8	1	1	1	0.676332	XM_014164594.2, XM_014199310.2, XM_014208078.2, XM_014215090.2, XM_045689558.1, XM_045698445.1, XM_045707323.1, XM_045711587.1
...GO:0050906	BP	e	detection of stimulus involved in sensory perception	13/940	209/36174	0.00341659	3	13	1	1	1	0.676332	XM_014128373.2, XM_014134111.2, XM_014141735.2, XM_014154112.2, XM_014175175.2, XM_014181790.2, XM_014216576.2, XM_045692034.1, XM_045694009.1, XM_045698154.1, XM_045699728.1, XM_045710330.1, XM_045711550.1
....GO:0034330	BP	e	cell junction organization	44/940	1080/36174	0.00343874	4	44	1	1	1	0.676332	XM_014128373.2, XM_014128455.2, XM_014133829.2, XM_014134111.2, XM_014138090.2, XM_014138120.2, XM_014138656.2, XM_014145393.2, XM_014155045.2, XM_014157480.2, XM_014158189.2, XM_014177003.2, XM_014177251.2, XM_014190466.2, XM_014192909.2, XM_014196092.2, XM_014196824.2, XM_014197820.2, XM_014198037.2, XM_014201072.2, XM_014211277.2, XM_014212217.2, XM_045687594.1, XM_045688739.1, XM_045690314.1,…
......GO:0006024	BP	e	glycosaminoglycan biosynthetic process	9/940	118/36174	0.00374238	6	9	1	1	1	0.726366	XM_014141975.2, XM_014154727.2, XM_014164594.2, XM_014199310.2, XM_014208078.2, XM_014215090.2, XM_045689558.1, XM_045707323.1, XM_045711587.1
....GO:0007399	BP	e	nervous system development	31/940	699/36174	0.00381887	4	31	1	1	1	0.729383	XM_014128074.2, XM_014128270.2, XM_014138516.2, XM_014138656.2, XM_014159246.2, XM_014160030.2, XM_014162702.2, XM_014163289.2, XM_014168083.2, XM_014174440.2, XM_014180629.2, XM_014192533.2, XM_014196824.2, XM_014198743.2, XM_014207908.2, XM_014212374.2, XM_045687594.1, XM_045688409.1, XM_045690248.1, XM_045690907.1, XM_045696891.1, XM_045697177.1, XM_045698121.1, XM_045699528.1, XM_045701107.1,…
...GO:0042391	BP	e	regulation of membrane potential	38/940	899/36174	0.00385681	3	38	1	1	1	0.729383	XM_014126754.2, XM_014128989.2, XM_014132333.2, XM_014138090.2, XM_014138623.2, XM_014138631.2, XM_014139848.2, XM_014141001.2, XM_014143271.2, XM_014148902.2, XM_014163789.2, XM_014173279.2, XM_014175175.2, XM_014181110.2, XM_014190466.2, XM_014192725.2, XM_014196486.2, XM_014196920.2, XM_014198037.2, XM_014204971.2, XM_014205224.2, XM_045687594.1, XM_045688739.1, XM_045690484.1, XM_045690988.1,…
...GO:2000689	BP	e	actomyosin contractile ring assembly actin filament organization	2/940	4/36174	0.00390871	6	2	1	1	1	0.72984	XM_014177003.2, XM_045717727.1
......GO:0050654	BP	e	chondroitin sulfate proteoglycan metabolic process	4/940	26/36174	0.00429403	7	4	1	1	1	0.768944	XM_014164594.2, XM_014199310.2, XM_014215090.2, XM_045707323.1
.......GO:0050650	BP	e	chondroitin sulfate proteoglycan biosynthetic process	4/940	26/36174	0.00429403	8	4	1	1	1	0.768944	XM_014164594.2, XM_014199310.2, XM_014215090.2, XM_045707323.1
....GO:0098742	BP	e	cell-cell adhesion via plasma-membrane adhesion molecules	30/940	669/36174	0.00434305	4	30	1	1	1	0.768944	XM_014135075.2, XM_014138120.2, XM_014155858.2, XM_014155860.2, XM_014162986.2, XM_014163009.2, XM_014163107.2, XM_014165554.2, XM_014166900.2, XM_014169906.2, XM_014196852.2, XM_014197820.2, XM_014198621.2, XM_014206500.2, XM_014212964.2, XM_045687594.1, XM_045692043.1, XM_045701372.1, XM_045702044.1, XM_045704724.1, XM_045707607.1, XM_045711328.1, XM_045717389.1, XM_045718164.1, XM_045718165.1,…
.....GO:0051960	BP	e	regulation of nervous system development	43/940	1062/36174	0.00434464	5	43	1	1	1	0.768944	XM_014134579.2, XM_014135180.2, XM_014138028.2, XM_014138120.2, XM_014145393.2, XM_014146212.2, XM_014155045.2, XM_014155858.2, XM_014155860.2, XM_014157480.2, XM_014162986.2, XM_014164078.2, XM_014166698.2, XM_014168800.2, XM_014169655.2, XM_014171229.2, XM_014174440.2, XM_014204307.2, XM_014204869.2, XM_014206073.2, XM_014207405.2, XM_014214894.2, XM_014216141.2, XM_014216576.2, XM_045687594.1,…
..GO:0007165	BP	e	signal transduction	257/940	8468/36174	0.00437878	4	257	1	1	1	0.768944	NM_001123633.1, NM_001173605.1, NM_001173627.1, NM_001173705.1, XM_014123003.2, XM_014123919.2, XM_014125392.2, XM_014128270.2, XM_014128455.2, XM_014130252.2, XM_014132333.2, XM_014132863.2, XM_014133591.2, XM_014134296.2, XM_014134419.2, XM_014135180.2, XM_014136132.2, XM_014136858.2, XM_014136882.2, XM_014137511.2, XM_014137640.2, XM_014138120.2, XM_014138588.2, XM_014138606.2, XM_014138623.2,…
.....GO:0097061	BP	e	dendritic spine organization	7/940	80/36174	0.00480639	7	7	1	1	1	0.834106	XM_014128989.2, XM_014149105.2, XM_014190466.2, XM_014216576.2, XM_045688739.1, XM_045694009.1, XM_045724330.1
.....GO:0034765	BP	e	regulation of ion transmembrane transport	44/940	1095/36174	0.00488294	6	44	1	1	1	0.837538	XM_014126754.2, XM_014128989.2, XM_014130980.2, XM_014132333.2, XM_014137260.2, XM_014139848.2, XM_014141001.2, XM_014148902.2, XM_014155831.2, XM_014160620.2, XM_014163789.2, XM_014168083.2, XM_014172970.2, XM_014172985.2, XM_014177453.2, XM_014180470.2, XM_014181110.2, XM_014194096.2, XM_014199963.2, XM_014205224.2, XM_014211025.2, XM_014211967.2, XM_014213913.2, XM_045687590.1, XM_045687594.1,…
...GO:0071625	BP	e	vocalization behavior	5/940	43/36174	0.00498305	3	5	1	1	1	0.844885	XM_014128989.2, XM_014190466.2, XM_014196092.2, XM_045688739.1, XM_045721575.1
.....GO:0050770	BP	e	regulation of axonogenesis	23/940	475/36174	0.00504923	8	23	1	1	1	0.846377	XM_014135180.2, XM_014138120.2, XM_014145393.2, XM_014146212.2, XM_014155860.2, XM_014162986.2, XM_014166698.2, XM_014169655.2, XM_014196448.2, XM_014204869.2, XM_014207405.2, XM_014210935.2, XM_045694089.1, XM_045698154.1, XM_045698445.1, XM_045701372.1, XM_045703542.1, XM_045704100.1, XM_045709314.1, XM_045722278.1, XM_045722352.1, XM_045724280.1, XR_001320847.2
.......GO:0021773	BP	e	striatal medium spiny neuron differentiation	3/940	14/36174	0.00513853	7	3	1	1	1	0.851668	XM_014138514.2, XM_014180629.2, XM_045688739.1
.....GO:0006897	BP	e	endocytosis	37/940	890/36174	0.00528787	5	37	1	1	1	0.866682	NM_001146441.2, XM_014130040.2, XM_014131311.2, XM_014145367.2, XM_014147408.2, XM_014153034.2, XM_014153503.2, XM_014156186.2, XM_014158189.2, XM_014164078.2, XM_014168792.2, XM_014171137.2, XM_014177040.2, XM_014177453.2, XM_014177482.2, XM_014196824.2, XM_014197173.2, XM_014197174.2, XM_014197317.2, XM_014201072.2, XM_014205224.2, XM_014207405.2, XM_014215971.2, XM_014216140.2, XM_014216141.2,…
.....GO:0120036	BP	e	plasma membrane bounded cell projection organization	74/940	2069/36174	0.00543847	5	74	1	1	1	0.88157	NM_001139613.1, NM_001173613.1, XM_014127440.2, XM_014128373.2, XM_014128455.2, XM_014128989.2, XM_014133591.2, XM_014134111.2, XM_014135180.2, XM_014136858.2, XM_014138120.2, XM_014140273.2, XM_014146212.2, XM_014149105.2, XM_014150168.2, XM_014150199.2, XM_014150346.2, XM_014151337.2, XM_014157049.2, XM_014162986.2, XM_014163009.2, XM_014163100.2, XM_014166900.2, XM_014168664.2, XM_014168800.2,…
..GO:0007154	BP	e	cell communication	59/940	1571/36174	0.00561408	2	59	1	1	1	0.882468	XM_014128989.2, XM_014132333.2, XM_014137640.2, XM_014138606.2, XM_014141001.2, XM_014143183.2, XM_014148691.2, XM_014155858.2, XM_014158189.2, XM_014158349.2, XM_014159246.2, XM_014168083.2, XM_014172948.2, XM_014173044.2, XM_014177003.2, XM_014180629.2, XM_014180951.2, XM_014181118.2, XM_014190466.2, XM_014196092.2, XM_014196486.2, XM_014196920.2, XM_014198037.2, XM_014201072.2, XM_014204971.2,…
.....GO:0048858	BP	e	cell projection morphogenesis	29/940	650/36174	0.00563537	6	29	1	1	1	0.882468	NM_001173613.1, XM_014128989.2, XM_014149105.2, XM_014153503.2, XM_014157480.2, XM_014160030.2, XM_014164078.2, XM_014165140.2, XM_014166900.2, XM_014168800.2, XM_014190466.2, XM_014197820.2, XM_014204307.2, XM_014206686.2, XM_014207405.2, XM_014216140.2, XM_014216576.2, XM_045687594.1, XM_045688739.1, XM_045690208.1, XM_045694009.1, XM_045700102.1, XM_045703542.1, XM_045704724.1, XM_045704972.1,…
........GO:0032056	BP	e	positive regulation of translation in response to stress	4/940	28/36174	0.00564482	9	4	1	1	1	0.882468	XM_014150346.2, XM_014174456.2, XM_014180951.2, XM_045710607.1
.GO:0032501	BP	e	multicellular organismal process	193/940	6192/36174	0.00568331	1	193	1	1	1	0.882468	NM_001123533.1, NM_001123534.1, NM_001123565.1, NM_001140089.1, NM_001173627.1, XM_014126754.2, XM_014127951.2, XM_014128373.2, XM_014128455.2, XM_014128989.2, XM_014130040.2, XM_014130569.2, XM_014132751.2, XM_014133510.2, XM_014133624.2, XM_014134111.2, XM_014135180.2, XM_014136882.2, XM_014137917.2, XM_014138028.2, XM_014138090.2, XM_014138169.2, XM_014138588.2, XM_014138606.2, XM_014138623.2,…
...GO:0030900	BP	e	forebrain development	9/940	126/36174	0.00574699	3	9	1	1	1	0.883062	NM_001141718.1, XM_014130754.2, XM_014133591.2, XM_014157535.2, XM_014164078.2, XM_045690208.1, XM_045692048.1, XM_045703542.1, XM_045710992.1
....GO:0050910	BP	e	detection of mechanical stimulus involved in sensory perception of sound	5/940	45/36174	0.00606187	6	5	1	1	1	0.908091	XM_014128373.2, XM_014134111.2, XM_014141735.2, XM_014181790.2, XM_045710330.1
....GO:0034762	BP	e	regulation of transmembrane transport	48/940	1237/36174	0.00615319	5	48	1	1	1	0.908091	NM_001173613.1, XM_014126754.2, XM_014128989.2, XM_014130980.2, XM_014132333.2, XM_014134619.2, XM_014137260.2, XM_014139848.2, XM_014141001.2, XM_014148902.2, XM_014155831.2, XM_014160620.2, XM_014163789.2, XM_014168083.2, XM_014172970.2, XM_014172985.2, XM_014177453.2, XM_014180470.2, XM_014181110.2, XM_014194096.2, XM_014197493.2, XM_014199963.2, XM_014205224.2, XM_014211025.2, XM_014211967.2,…
........GO:1904153	BP	e	negative regulation of retrograde protein transport, ER to cytosol	3/940	15/36174	0.00630019	11	3	1	1	1	0.908091	NM_001139996.1, XM_014165761.2, XM_014204702.2
.......GO:0070862	BP	e	negative regulation of protein exit from endoplasmic reticulum	3/940	15/36174	0.00630019	10	3	1	1	1	0.908091	NM_001139996.1, XM_014165761.2, XM_014204702.2
......GO:0035377	BP	e	transepithelial water transport	2/940	5/36174	0.00640238	6	2	1	1	1	0.908091	NM_001123533.1, NM_001123534.1
....GO:0002051	BP	e	osteoblast fate commitment	2/940	5/36174	0.00640238	4	2	1	1	1	0.908091	XM_045695491.1, XM_045721227.1
........GO:1905167	BP	e	positive regulation of lysosomal protein catabolic process	2/940	5/36174	0.00640238	9	2	1	1	1	0.908091	XM_014164078.2, XM_014216141.2
......GO:0008053	BP	e	mitochondrial fusion	5/940	46/36174	0.0066585	6	5	1	1	1	0.929297	XM_014149635.2, XM_045694538.1, XM_045700062.1, XM_045700068.1, XM_045713784.1
....GO:0030030	BP	e	cell projection organization	88/940	2554/36174	0.00668786	4	88	1	1	1	0.929297	NM_001139613.1, NM_001173613.1, XM_014127440.2, XM_014128373.2, XM_014128455.2, XM_014128989.2, XM_014133591.2, XM_014134111.2, XM_014135180.2, XM_014136858.2, XM_014138120.2, XM_014140273.2, XM_014146212.2, XM_014149105.2, XM_014150168.2, XM_014150199.2, XM_014150346.2, XM_014151337.2, XM_014153503.2, XM_014157049.2, XM_014157480.2, XM_014160030.2, XM_014162986.2, XM_014163009.2, XM_014163100.2,…
.....GO:0048592	BP	e	eye morphogenesis	10/940	153/36174	0.00686869	5	10	1	1	1	0.938148	NM_001141718.1, NM_001173591.1, XM_014130754.2, XM_014141733.2, XM_014142994.2, XM_014157535.2, XM_014216576.2, XM_045692048.1, XM_045694009.1, XM_045710992.1
.....GO:0051962	BP	e	positive regulation of nervous system development	28/940	630/36174	0.00727335	6	28	1	1	1	0.942805	XM_014134579.2, XM_014138028.2, XM_014138120.2, XM_014145393.2, XM_014155045.2, XM_014155858.2, XM_014162986.2, XM_014164078.2, XM_014166698.2, XM_014171229.2, XM_014174440.2, XM_014204869.2, XM_014206073.2, XM_014207405.2, XM_014216576.2, XM_045687594.1, XM_045688739.1, XM_045693416.1, XM_045694009.1, XM_045696891.1, XM_045698445.1, XM_045698556.1, XM_045704100.1, XM_045705832.1, XM_045709314.1,…
.....GO:0072678	BP	e	T cell migration	5/940	47/36174	0.00729503	7	5	1	1	1	0.942805	XM_014128455.2, XM_014147370.2, XM_014177003.2, XM_045704724.1, XM_045717727.1
.......GO:0048812	BP	e	neuron projection morphogenesis	28/940	632/36174	0.00737683	8	28	1	1	1	0.942805	NM_001173613.1, XM_014128989.2, XM_014149105.2, XM_014157480.2, XM_014160030.2, XM_014164078.2, XM_014165140.2, XM_014166900.2, XM_014168800.2, XM_014190466.2, XM_014197820.2, XM_014204307.2, XM_014206686.2, XM_014207405.2, XM_014216140.2, XM_014216576.2, XM_045687594.1, XM_045688739.1, XM_045690208.1, XM_045694009.1, XM_045700102.1, XM_045703542.1, XM_045704724.1, XM_045704972.1, XM_045705621.1,…
.....GO:0097306	BP	e	cellular response to alcohol	11/940	179/36174	0.00739499	5	11	1	1	1	0.942805	NM_001123533.1, NM_001123534.1, XM_014123919.2, XM_014125392.2, XM_014137635.2, XM_014137637.2, XM_014138588.2, XM_014149105.2, XM_014180629.2, XM_045717859.1, XM_045724752.1
...GO:0007626	BP	e	locomotory behavior	20/940	412/36174	0.00741701	3	20	1	1	1	0.942805	XM_014127951.2, XM_014128989.2, XM_014132751.2, XM_014134111.2, XM_014138090.2, XM_014190466.2, XM_014192909.2, XM_014197764.2, XM_014215672.2, XM_045688409.1, XM_045688739.1, XM_045690648.1, XM_045692035.1, XM_045694089.1, XM_045696891.1, XM_045707183.1, XM_045710335.1, XM_045712658.1, XM_045721890.1, XM_045724752.1
......GO:0045669	BP	e	positive regulation of osteoblast differentiation	10/940	155/36174	0.00750146	6	10	1	1	1	0.942805	XM_014126233.1, XM_014130040.2, XM_014165503.2, XM_014168664.2, XM_014169282.2, XM_014198992.1, XM_045695491.1, XM_045698445.1, XM_045719265.1, XM_045721227.1
........GO:0097113	BP	e	AMPA glutamate receptor clustering	3/940	16/36174	0.00760584	9	3	1	1	1	0.942805	XM_014128989.2, XM_045687594.1, XM_045688739.1
.......GO:0045602	BP	e	negative regulation of endothelial cell differentiation	3/940	16/36174	0.00760584	7	3	1	1	1	0.942805	NM_001173591.1, XM_014157535.2, XM_045710992.1
.......GO:0006537	BP	e	glutamate biosynthetic process	3/940	16/36174	0.00760584	10	3	1	1	1	0.942805	XM_014173044.2, XM_045705849.1, XR_001323592.2
....GO:0006590	BP	e	thyroid hormone generation	3/940	16/36174	0.00760584	6	3	1	1	1	0.942805	XM_045706413.1, XM_045712765.1, XM_045724141.1
.......GO:0097688	BP	e	glutamate receptor clustering	3/940	16/36174	0.00760584	8	3	1	1	1	0.942805	XM_014128989.2, XM_045687594.1, XM_045688739.1
......GO:0120039	BP	e	plasma membrane bounded cell projection morphogenesis	28/940	641/36174	0.007971	7	28	1	1	1	0.969966	NM_001173613.1, XM_014128989.2, XM_014149105.2, XM_014157480.2, XM_014160030.2, XM_014164078.2, XM_014165140.2, XM_014166900.2, XM_014168800.2, XM_014190466.2, XM_014197820.2, XM_014204307.2, XM_014206686.2, XM_014207405.2, XM_014216140.2, XM_014216576.2, XM_045687594.1, XM_045688739.1, XM_045690208.1, XM_045694009.1, XM_045700102.1, XM_045703542.1, XM_045704724.1, XM_045704972.1, XM_045705621.1,…
.....GO:0034331	BP	e	cell junction maintenance	8/940	110/36174	0.00808013	5	8	1	1	1	0.969966	XM_014128373.2, XM_014177251.2, XM_014190466.2, XM_014192909.2, XM_014211277.2, XM_045687594.1, XM_045688739.1, XM_045717766.1
.....GO:0007156	BP	e	homophilic cell adhesion via plasma membrane adhesion molecules	20/940	417/36174	0.00810171	5	20	1	1	1	0.969966	XM_014135075.2, XM_014138120.2, XM_014162986.2, XM_014163107.2, XM_014166900.2, XM_014169906.2, XM_014197820.2, XM_014198621.2, XM_014206500.2, XM_045692043.1, XM_045702044.1, XM_045707607.1, XM_045711328.1, XM_045718164.1, XM_045718165.1, XM_045718171.1, XM_045718181.1, XM_045721890.1, XM_045722352.1, XR_001323973.2
.....GO:0045161	BP	e	neuronal ion channel clustering	4/940	31/36174	0.00815874	5	4	1	1	1	0.969966	XM_014128989.2, XM_014190466.2, XM_045705759.1, XM_045712526.1
..GO:0009653	BP	e	anatomical structure morphogenesis	114/940	3458/36174	0.00818749	2	114	1	1	1	0.969966	NM_001140089.1, NM_001141718.1, NM_001141806.1, NM_001173591.1, NM_001173613.1, XM_014127440.2, XM_014128455.2, XM_014128700.2, XM_014128989.2, XM_014130754.2, XM_014131311.2, XM_014133624.2, XM_014134111.2, XM_014135180.2, XM_014136882.2, XM_014137511.2, XM_014138120.2, XM_014138623.2, XM_014140273.2, XM_014141733.2, XM_014141735.2, XM_014141975.2, XM_014142994.2, XM_014145393.2, XM_014149105.2,…
......GO:0032446	BP	e	protein modification by small protein conjugation	51/940	1347/36174	0.00850161	7	51	1	1	1	0.990516	NM_001139996.1, NM_001140034.1, NM_001165296.1, NM_001173591.1, XM_014127747.2, XM_014128074.2, XM_014130754.2, XM_014131386.2, XM_014133923.2, XM_014134780.2, XM_014143575.2, XM_014145695.2, XM_014148665.2, XM_014154110.2, XM_014160323.2, XM_014164538.2, XM_014165739.2, XM_014165761.2, XM_014165762.2, XM_014168664.2, XM_014169684.2, XM_014169939.2, XM_014171229.2, XM_014172970.2, XM_014174269.2,…
.....GO:0060284	BP	e	regulation of cell development	45/940	1165/36174	0.00852793	5	45	1	1	1	0.990516	XM_014128455.2, XM_014135180.2, XM_014138028.2, XM_014138120.2, XM_014145393.2, XM_014146212.2, XM_014155858.2, XM_014155860.2, XM_014159806.2, XM_014162986.2, XM_014164078.2, XM_014166698.2, XM_014168800.2, XM_014169655.2, XM_014171229.2, XM_014174440.2, XM_014196435.2, XM_014200031.2, XM_014204307.2, XM_014204869.2, XM_014206073.2, XM_014207405.2, XM_014213913.2, XM_014214894.2, XM_014216141.2,…
...GO:0009581	BP	e	detection of external stimulus	16/940	300/36174	0.0089095	3	16	1	1	1	0.998408	XM_014128373.2, XM_014134111.2, XM_014141735.2, XM_014154112.2, XM_014157088.2, XM_014160640.2, XM_014175175.2, XM_014181790.2, XM_014199725.2, XM_014216576.2, XM_045692034.1, XM_045692995.1, XM_045694009.1, XM_045698154.1, XM_045699728.1, XM_045710330.1
...GO:0008354	BP	e	germ cell migration	3/940	17/36174	0.00905934	4	3	1	1	1	0.998408	NM_001123533.1, NM_001123534.1, XM_014168261.2
....GO:0090596	BP	e	sensory organ morphogenesis	10/940	160/36174	0.00928038	4	10	1	1	1	0.998408	NM_001141718.1, NM_001173591.1, XM_014130754.2, XM_014141733.2, XM_014142994.2, XM_014157535.2, XM_014216576.2, XM_045692048.1, XM_045694009.1, XM_045710992.1
...GO:0009812	BP	e	flavonoid metabolic process	2/940	6/36174	0.00943863	3	2	1	1	1	0.998408	XM_014137635.2, XM_014137637.2
.....GO:0021740	BP	e	principal sensory nucleus of trigeminal nerve development	2/940	6/36174	0.00943863	5	2	1	1	1	0.998408	XM_014197820.2, XM_014206686.2
....GO:0021730	BP	e	trigeminal sensory nucleus development	2/940	6/36174	0.00943863	4	2	1	1	1	0.998408	XM_014197820.2, XM_014206686.2
.....GO:2000983	BP	e	regulation of ATP citrate synthase activity	2/940	6/36174	0.00943863	5	2	1	1	1	0.998408	XM_014177003.2, XM_045717727.1
......GO:0099558	BP	e	maintenance of synapse structure	5/940	50/36174	0.00945694	6	5	1	1	1	0.998408	XM_014190466.2, XM_014192909.2, XM_014211277.2, XM_045687594.1, XM_045688739.1
..GO:0097242	BP	e	amyloid-beta clearance	5/940	50/36174	0.00945694	2	5	1	1	1	0.998408	XM_014149105.2, XM_014164078.2, XM_014197317.2, XM_014207405.2, XM_014216141.2
...GO:0009582	BP	e	detection of abiotic stimulus	16/940	305/36174	0.00948279	3	16	1	1	1	0.998408	XM_014128373.2, XM_014134111.2, XM_014141735.2, XM_014154112.2, XM_014157088.2, XM_014160640.2, XM_014175175.2, XM_014181790.2, XM_014199725.2, XM_014216576.2, XM_045692034.1, XM_045692995.1, XM_045694009.1, XM_045698154.1, XM_045699728.1, XM_045710330.1
...GO:0098609	BP	e	cell-cell adhesion	46/940	1202/36174	0.00952942	3	46	1	1	1	0.998408	XM_014128700.2, XM_014128989.2, XM_014133510.2, XM_014133829.2, XM_014135075.2, XM_014138120.2, XM_014140273.2, XM_014150199.2, XM_014151337.2, XM_014155858.2, XM_014155860.2, XM_014162986.2, XM_014163009.2, XM_014163107.2, XM_014165554.2, XM_014166900.2, XM_014169906.2, XM_014190951.2, XM_014196852.2, XM_014197820.2, XM_014198621.2, XM_014206500.2, XM_014212964.2, XM_014215672.2, XM_045687594.1,…
......GO:1902476	BP	e	chloride transmembrane transport	10/940	161/36174	0.00967187	8	10	1	1	1	0.998408	NM_001123533.1, NM_001123534.1, XM_014175175.2, XM_014181118.2, XM_014196486.2, XM_014198037.2, XM_014204971.2, XM_045705394.1, XM_045716252.1, XM_045717859.1
.....GO:0099560	BP	e	synaptic membrane adhesion	6/940	70/36174	0.00970252	5	6	1	1	1	0.998408	XM_014155858.2, XM_014155860.2, XM_014165554.2, XM_014212964.2, XM_045687594.1, XM_045701372.1
....GO:0001508	BP	e	action potential	11/940	186/36174	0.00971645	4	11	1	1	1	0.998408	XM_014126754.2, XM_014132333.2, XM_014138623.2, XM_014181110.2, XM_014190466.2, XM_014196920.2, XM_045690484.1, XM_045692036.1, XM_045699791.1, XM_045717602.1, XM_045723600.1
....GO:0071229	BP	e	cellular response to acid chemical	9/940	137/36174	0.00974651	4	9	1	1	1	0.998408	XM_014137640.2, XM_014154110.2, XM_014157535.2, XM_014174440.2, XM_014177003.2, XM_045710388.1, XM_045710992.1, XM_045717727.1, XM_045717859.1
....GO:0007229	BP	e	integrin-mediated signaling pathway	11/940	187/36174	0.0100893	6	11	1	1	1	1	XM_014140273.2, XM_014149958.2, XM_014190951.2, XM_045701146.1, XM_045702364.1, XM_045703542.1, XM_045704724.1, XM_045705067.1, XM_045707873.1, XM_045710406.1, XM_045710531.1
........GO:0033081	BP	e	regulation of T cell differentiation in thymus	4/940	33/36174	0.0101864	9	4	1	1	1	1	XM_014157535.2, XM_014209131.2, XM_045708907.1, XM_045710992.1
..GO:0035176	BP	e	social behavior	8/940	115/36174	0.0104315	3	8	1	1	1	1	XM_014128989.2, XM_014158349.2, XM_014190466.2, XM_014196092.2, XM_014206395.2, XM_045688739.1, XM_045696891.1, XM_045721575.1
.....GO:0097119	BP	e	postsynaptic density protein 95 clustering	3/940	18/36174	0.0106639	6	3	1	1	1	1	XM_014196092.2, XM_045687594.1, XM_045721575.1
.....GO:0021934	BP	e	hindbrain tangential cell migration	3/940	18/36174	0.0106639	5	3	1	1	1	1	XM_014166698.2, XM_014216576.2, XM_045694009.1
.....GO:0043087	BP	e	regulation of GTPase activity	34/940	838/36174	0.0110482	5	34	1	1	1	1	XM_014128455.2, XM_014136858.2, XM_014145393.2, XM_014162693.2, XM_014165140.2, XM_014166698.2, XM_014168800.2, XM_014169353.2, XM_014171126.2, XM_014172695.2, XM_014173279.2, XM_014203174.2, XM_014204307.2, XM_014204869.2, XM_014207405.2, XM_014210935.2, XM_014215968.2, XM_014215971.2, XM_045693568.1, XM_045703542.1, XM_045704100.1, XM_045704450.1, XM_045708907.1, XM_045710406.1, XM_045710531.1,…
....GO:2000273	BP	e	positive regulation of signaling receptor activity	6/940	72/36174	0.0110722	7	6	1	1	1	1	XM_014154670.2, XM_014174440.2, XM_045688739.1, XM_045690988.1, XM_045709619.1, XM_045716607.1
.....GO:0043113	BP	e	receptor clustering	9/940	140/36174	0.0111339	6	9	1	1	1	1	XM_014128989.2, XM_014196092.2, XM_014211277.2, XM_045687594.1, XM_045688044.1, XM_045688739.1, XM_045704724.1, XM_045711550.1, XM_045721575.1
.....GO:0009101	BP	e	glycoprotein biosynthetic process	8/940	117/36174	0.0115014	6	8	1	1	1	1	XM_014164594.2, XM_014199310.2, XM_014208078.2, XM_014215090.2, XM_045689558.1, XM_045698445.1, XM_045707323.1, XM_045711587.1
....GO:0043954	BP	e	cellular component maintenance	9/940	141/36174	0.0116276	4	9	1	1	1	1	XM_014128373.2, XM_014149105.2, XM_014177251.2, XM_014190466.2, XM_014192909.2, XM_014211277.2, XM_045687594.1, XM_045688739.1, XM_045717766.1
..GO:0071840	BP	e	cellular component organization or biogenesis	307/940	10463/36174	0.0118656	2	307	1	1	1	1	NM_001139613.1, NM_001139984.1, NM_001141806.1, NM_001165322.1, NM_001173591.1, NM_001173613.1, NM_001173686.1, NM_001173705.1, XM_014123003.2, XM_014124428.2, XM_014126075.2, XM_014127440.2, XM_014127951.2, XM_014128373.2, XM_014128455.2, XM_014128989.2, XM_014129649.2, XM_014130033.2, XM_014130040.2, XM_014130252.2, XM_014130415.2, XM_014130754.2, XM_014130798.2, XM_014131311.2, XM_014131689.2,…
.....GO:0050885	BP	e	neuromuscular process controlling balance	7/940	95/36174	0.0120056	5	7	1	1	1	1	XM_014127951.2, XM_014128989.2, XM_014134111.2, XM_045688739.1, XM_045690648.1, XM_045692606.1, XM_045694089.1
....GO:0007158	BP	e	neuron cell-cell adhesion	5/940	53/36174	0.0120231	4	5	1	1	1	1	XM_014128700.2, XM_014150199.2, XM_014151337.2, XM_045687594.1, XM_045694089.1
......GO:0010720	BP	e	positive regulation of cell development	28/940	653/36174	0.0121385	6	28	1	1	1	1	XM_014128455.2, XM_014138028.2, XM_014138120.2, XM_014145393.2, XM_014155858.2, XM_014162986.2, XM_014164078.2, XM_014166698.2, XM_014171229.2, XM_014174440.2, XM_014200031.2, XM_014204869.2, XM_014206073.2, XM_014207405.2, XM_045688156.1, XM_045688739.1, XM_045693416.1, XM_045696891.1, XM_045698445.1, XM_045698556.1, XM_045701146.1, XM_045704100.1, XM_045705832.1, XM_045709314.1, XM_045721510.1,…
....GO:0016198	BP	e	axon choice point recognition	3/940	19/36174	0.0124224	4	3	1	1	1	1	XM_014138120.2, XM_014162986.2, XM_045704972.1
.....GO:2000809	BP	e	positive regulation of synaptic vesicle clustering	3/940	19/36174	0.0124224	6	3	1	1	1	1	XM_014207405.2, XM_045687594.1, XM_045688044.1
......GO:0061469	BP	e	regulation of type B pancreatic cell proliferation	3/940	19/36174	0.0124224	6	3	1	1	1	1	NM_001173705.1, XM_045707451.1, XM_045714998.1
......GO:0021879	BP	e	forebrain neuron differentiation	3/940	19/36174	0.0124224	6	3	1	1	1	1	XM_014138514.2, XM_014180629.2, XM_045688739.1
.......GO:1904861	BP	e	excitatory synapse assembly	3/940	19/36174	0.0124224	7	3	1	1	1	1	XM_014190466.2, XM_045687594.1, XM_045722352.1
.....GO:0016322	BP	e	neuron remodeling	4/940	35/36174	0.0125144	6	4	1	1	1	1	XM_014138623.2, XM_014192909.2, XM_045691677.1, XM_045699173.1
.......GO:0042407	BP	e	cristae formation	4/940	35/36174	0.0125144	8	4	1	1	1	1	XM_014159404.2, XM_014208014.2, XM_045700062.1, XM_045700068.1
....GO:0035641	BP	e	locomotory exploration behavior	4/940	35/36174	0.0125144	4	4	1	1	1	1	XM_014128989.2, XM_045688739.1, XM_045694089.1, XM_045724752.1
.......GO:1903671	BP	e	negative regulation of sprouting angiogenesis	4/940	35/36174	0.0125144	9	4	1	1	1	1	XM_014137511.2, XM_014177482.2, XM_045715798.1, XM_045717037.1
..GO:0008037	BP	e	cell recognition	16/940	322/36174	0.0126741	2	16	1	1	1	1	XM_014138120.2, XM_014150199.2, XM_014150346.2, XM_014151337.2, XM_014162986.2, XM_014163009.2, XM_014190466.2, XM_014216576.2, XM_045693670.1, XM_045694009.1, XM_045696339.1, XM_045703542.1, XM_045704972.1, XM_045718165.1, XM_045718171.1, XM_045722278.1
...GO:0016043	BP	e	cellular component organization	304/940	10372/36174	0.0129264	3	304	1	1	1	1	NM_001139613.1, NM_001139984.1, NM_001141806.1, NM_001165322.1, NM_001173591.1, NM_001173613.1, NM_001173686.1, NM_001173705.1, XM_014123003.2, XM_014126075.2, XM_014127440.2, XM_014127951.2, XM_014128373.2, XM_014128455.2, XM_014128989.2, XM_014129649.2, XM_014130033.2, XM_014130040.2, XM_014130252.2, XM_014130415.2, XM_014130754.2, XM_014130798.2, XM_014131311.2, XM_014131689.2, XM_014132333.2,…
.....GO:0045070	BP	e	positive regulation of viral genome replication	5/940	54/36174	0.0129738	6	5	1	1	1	1	XM_014123919.2, XM_014134419.2, XM_014149826.2, XM_014174456.2, XR_001321489.2
....GO:1904383	BP	e	response to sodium phosphate	2/940	7/36174	0.0129876	4	2	1	1	1	1	XM_045695491.1, XM_045721227.1
......GO:1905535	BP	e	regulation of eukaryotic translation initiation factor 4F complex assembly	2/940	7/36174	0.0129876	6	2	1	1	1	1	XM_014180951.2, XM_045710607.1
.....GO:0048104	BP	e	establishment of body hair or bristle planar orientation	2/940	7/36174	0.0129876	5	2	1	1	1	1	XM_014128700.2, XM_045721890.1
......GO:1905610	BP	e	regulation of mRNA cap binding	2/940	7/36174	0.0129876	6	2	1	1	1	1	XM_014180951.2, XM_045710607.1
....GO:0086036	BP	e	regulation of cardiac muscle cell membrane potential	2/940	7/36174	0.0129876	4	2	1	1	1	1	XM_014205224.2, XM_045717602.1
.....GO:0097396	BP	e	response to interleukin-17	2/940	7/36174	0.0129876	5	2	1	1	1	1	XM_014190466.2, XM_045688739.1
.....GO:0061888	BP	e	regulation of astrocyte activation	2/940	7/36174	0.0129876	7	2	1	1	1	1	XM_014216141.2, XM_045714998.1
.......GO:1905612	BP	e	positive regulation of mRNA cap binding	2/940	7/36174	0.0129876	7	2	1	1	1	1	XM_014180951.2, XM_045710607.1
........GO:1901483	BP	e	regulation of transcription factor catabolic process	2/940	7/36174	0.0129876	10	2	1	1	1	1	XM_014171229.2, XM_014200031.2
.......GO:1902723	BP	e	negative regulation of skeletal muscle satellite cell proliferation	2/940	7/36174	0.0129876	7	2	1	1	1	1	XM_014216576.2, XM_045694009.1
.....GO:1904457	BP	e	positive regulation of neuronal action potential	2/940	7/36174	0.0129876	8	2	1	1	1	1	XM_014173279.2, XM_014190466.2
......GO:0048105	BP	e	establishment of body hair planar orientation	2/940	7/36174	0.0129876	6	2	1	1	1	1	XM_014128700.2, XM_045721890.1
.......GO:1905537	BP	e	positive regulation of eukaryotic translation initiation factor 4F complex assembly	2/940	7/36174	0.0129876	7	2	1	1	1	1	XM_014180951.2, XM_045710607.1
.........GO:1901485	BP	e	positive regulation of transcription factor catabolic process	2/940	7/36174	0.0129876	11	2	1	1	1	1	XM_014171229.2, XM_014200031.2
......GO:0014859	BP	e	negative regulation of skeletal muscle cell proliferation	2/940	7/36174	0.0129876	6	2	1	1	1	1	XM_014216576.2, XM_045694009.1
.......GO:0016567	BP	e	protein ubiquitination	46/940	1220/36174	0.0130144	8	46	1	1	1	1	NM_001139996.1, NM_001140034.1, NM_001173591.1, XM_014127747.2, XM_014128074.2, XM_014130754.2, XM_014131386.2, XM_014133923.2, XM_014134780.2, XM_014145695.2, XM_014148665.2, XM_014154110.2, XM_014160323.2, XM_014164538.2, XM_014165761.2, XM_014168664.2, XM_014169684.2, XM_014169939.2, XM_014171229.2, XM_014172970.2, XM_014174269.2, XM_014174440.2, XM_014177082.2, XM_014179356.2, XM_014180219.2,…
......GO:0043547	BP	e	positive regulation of GTPase activity	26/940	601/36174	0.0130304	6	26	1	1	1	1	XM_014128455.2, XM_014136858.2, XM_014162693.2, XM_014165140.2, XM_014168800.2, XM_014169353.2, XM_014172695.2, XM_014173279.2, XM_014203174.2, XM_014204307.2, XM_014204869.2, XM_014207405.2, XM_014210935.2, XM_014215968.2, XM_014215971.2, XM_045693568.1, XM_045703542.1, XM_045704100.1, XM_045704450.1, XM_045708907.1, XM_045710406.1, XM_045716467.1, XM_045724330.1, XR_001320847.2, XR_006759918.1,…
...GO:0008038	BP	e	neuron recognition	9/940	144/36174	0.0132073	3	9	1	1	1	1	XM_014138120.2, XM_014150199.2, XM_014151337.2, XM_014162986.2, XM_014163009.2, XM_014190466.2, XM_045703542.1, XM_045704972.1, XM_045722278.1
...GO:0097120	BP	e	receptor localization to synapse	8/940	120/36174	0.0132549	3	8	1	1	1	1	NM_001173613.1, XM_014128989.2, XM_014177453.2, XM_014211277.2, XM_045687594.1, XM_045690988.1, XM_045709619.1, XM_045720004.1
.GO:0051703	BP	e	biological process involved in intraspecies interaction between organisms	8/940	120/36174	0.0132549	1	8	1	1	1	1	XM_014128989.2, XM_014158349.2, XM_014190466.2, XM_014196092.2, XM_014206395.2, XM_045688739.1, XM_045696891.1, XM_045721575.1
.....GO:0034329	BP	e	cell junction assembly	26/940	605/36174	0.0134382	5	26	1	1	1	1	XM_014128455.2, XM_014133829.2, XM_014138656.2, XM_014145393.2, XM_014155045.2, XM_014157480.2, XM_014177003.2, XM_014190466.2, XM_014196092.2, XM_014196824.2, XM_014197820.2, XM_014198037.2, XM_045687594.1, XM_045688739.1, XM_045692043.1, XM_045698121.1, XM_045702364.1, XM_045704450.1, XM_045705759.1, XM_045710584.1, XM_045711328.1, XM_045714259.1, XM_045717727.1, XM_045721224.1, XM_045721575.1,…
......GO:0071805	BP	e	potassium ion transmembrane transport	16/940	325/36174	0.013451	8	16	1	1	1	1	XM_014126754.2, XM_014130980.2, XM_014132333.2, XM_014137260.2, XM_014139848.2, XM_014141001.2, XM_014148902.2, XM_014163789.2, XM_014168083.2, XM_014181110.2, XM_014181118.2, XM_014211025.2, XM_045699577.1, XM_045699791.1, XM_045705394.1, XR_006771175.1
......GO:0050767	BP	e	regulation of neurogenesis	35/940	884/36174	0.0135785	6	35	1	1	1	1	XM_014135180.2, XM_014138028.2, XM_014138120.2, XM_014145393.2, XM_014146212.2, XM_014155858.2, XM_014155860.2, XM_014162986.2, XM_014164078.2, XM_014166698.2, XM_014168800.2, XM_014169655.2, XM_014171229.2, XM_014174440.2, XM_014204307.2, XM_014204869.2, XM_014206073.2, XM_014207405.2, XM_014214894.2, XM_014216141.2, XM_045688739.1, XM_045693416.1, XM_045694089.1, XM_045696891.1, XM_045698154.1,…
......GO:0060997	BP	e	dendritic spine morphogenesis	5/940	55/36174	0.0139739	9	5	1	1	1	1	XM_014128989.2, XM_014216576.2, XM_045688739.1, XM_045694009.1, XM_045724330.1
.......GO:0090630	BP	e	activation of GTPase activity	13/940	246/36174	0.014231	7	13	1	1	1	1	XM_014128455.2, XM_014162693.2, XM_014168800.2, XM_014203174.2, XM_014204307.2, XM_014204869.2, XM_014210935.2, XM_014215968.2, XM_014215971.2, XM_045693568.1, XM_045704100.1, XM_045716467.1, XR_001320847.2
...GO:0006904	BP	e	vesicle docking involved in exocytosis	7/940	99/36174	0.0148136	5	7	1	1	1	1	NM_001173613.1, XM_014123003.2, XM_014132333.2, XM_014143271.2, XM_014170767.2, XM_045700059.1, XR_001330048.2
.....GO:0006260	BP	e	DNA replication	12/940	217/36174	0.0149833	7	12	1	1	1	1	NM_001140920.3, NM_001141540.1, XM_014127373.2, XM_014144389.2, XM_014154670.2, XM_014178118.2, XM_014202858.2, XM_014206686.2, XM_045688921.1, XM_045707340.1, XM_045712461.1, XR_006759823.1
......GO:1902473	BP	e	regulation of protein localization to synapse	5/940	56/36174	0.0150246	6	5	1	1	1	1	XM_014165554.2, XM_014173279.2, XM_014212964.2, XM_045687594.1, XM_045688044.1
....GO:0003148	BP	e	outflow tract septum morphogenesis	5/940	56/36174	0.0150246	4	5	1	1	1	1	XM_014138120.2, XM_014150168.2, XM_014162986.2, XM_014164078.2, XM_045698445.1
...GO:0035640	BP	e	exploration behavior	5/940	56/36174	0.0150246	3	5	1	1	1	1	NM_001173627.1, XM_014128989.2, XM_045688739.1, XM_045694089.1, XM_045724752.1
......GO:0051968	BP	e	positive regulation of synaptic transmission, glutamatergic	6/940	77/36174	0.0150835	8	6	1	1	1	1	XM_014177453.2, XM_045687594.1, XM_045688739.1, XM_045690988.1, XM_045694089.1, XM_045709619.1
...GO:0098696	BP	e	regulation of neurotransmitter receptor localization to postsynaptic specialization membrane	4/940	37/36174	0.015157	7	4	1	1	1	1	XM_014165554.2, XM_014173279.2, XM_014212964.2, XM_045688044.1
......GO:0006261	BP	e	DNA-templated DNA replication	5/940	57/36174	0.0161268	8	5	1	1	1	1	NM_001140920.3, NM_001141540.1, XM_014127373.2, XM_014202858.2, XM_045688921.1
....GO:0098908	BP	e	regulation of neuronal action potential	3/940	21/36174	0.0164086	7	3	1	1	1	1	XM_014173279.2, XM_014190466.2, XM_045705920.1
.....GO:0060977	BP	e	coronary vasculature morphogenesis	3/940	21/36174	0.0164086	5	3	1	1	1	1	NM_001140089.1, XM_014164078.2, XM_045720340.1
........GO:1904152	BP	e	regulation of retrograde protein transport, ER to cytosol	3/940	21/36174	0.0164086	10	3	1	1	1	1	NM_001139996.1, XM_014165761.2, XM_014204702.2
.....GO:2000969	BP	e	positive regulation of AMPA receptor activity	3/940	21/36174	0.0164086	10	3	1	1	1	1	XM_045688739.1, XM_045690988.1, XM_045709619.1
.....GO:0030334	BP	e	regulation of cell migration	69/940	1990/36174	0.0164536	5	69	1	1	1	1	NM_001123533.1, NM_001123534.1, NM_001123633.1, XM_014123251.2, XM_014128455.2, XM_014132863.2, XM_014134898.2, XM_014135180.2, XM_014137511.2, XM_014138120.2, XM_014138516.2, XM_014138597.2, XM_014138656.2, XM_014140273.2, XM_014141975.2, XM_014145393.2, XM_014146212.2, XM_014147370.2, XM_014149105.2, XM_014154670.2, XM_014155045.2, XM_014157078.2, XM_014159806.2, XM_014162693.2, XM_014165140.2,…
....GO:0016048	BP	e	detection of temperature stimulus	4/940	38/36174	0.0166002	4	4	1	1	1	1	XM_014160640.2, XM_014175175.2, XM_014216576.2, XM_045694009.1
......GO:0009084	BP	e	glutamine family amino acid biosynthetic process	4/940	38/36174	0.0166002	9	4	1	1	1	1	XM_014123205.2, XM_014173044.2, XM_045705849.1, XR_001323592.2
.........GO:0021955	BP	e	central nervous system neuron axonogenesis	6/940	79/36174	0.0169381	10	6	1	1	1	1	XM_014206686.2, XM_014216576.2, XM_045690208.1, XM_045694009.1, XM_045703542.1, XM_045704972.1
....GO:0050974	BP	e	detection of mechanical stimulus involved in sensory perception	6/940	79/36174	0.0169381	5	6	1	1	1	1	XM_014128373.2, XM_014134111.2, XM_014141735.2, XM_014181790.2, XM_045699728.1, XM_045710330.1
......GO:0032228	BP	e	regulation of synaptic transmission, GABAergic	6/940	79/36174	0.0169381	7	6	1	1	1	1	XM_014190466.2, XM_014207499.2, XM_045687594.1, XM_045692516.1, XM_045698121.1, XM_045724752.1
.......GO:0048200	BP	e	Golgi transport vesicle coating	2/940	8/36174	0.0170208	7	2	1	1	1	1	XM_014153502.2, XM_014202656.2
.....GO:0015889	BP	e	cobalamin transport	2/940	8/36174	0.0170208	5	2	1	1	1	1	XM_014213690.2, XM_014213691.2
........GO:0048205	BP	e	COPI coating of Golgi vesicle	2/940	8/36174	0.0170208	8	2	1	1	1	1	XM_014153502.2, XM_014202656.2
.....GO:0033591	BP	e	response to L-ascorbic acid	2/940	8/36174	0.0170208	7	2	1	1	1	1	XM_045695491.1, XM_045721227.1
.....GO:0060979	BP	e	vasculogenesis involved in coronary vascular morphogenesis	2/940	8/36174	0.0170208	5	2	1	1	1	1	XM_014141975.2, XM_045720340.1
....GO:0071464	BP	e	cellular response to hydrostatic pressure	2/940	8/36174	0.0170208	6	2	1	1	1	1	XM_014177003.2, XM_045717727.1
....GO:1990502	BP	e	dense core granule maturation	2/940	8/36174	0.0170208	8	2	1	1	1	1	NM_001173705.1, XM_045707451.1
.....GO:1904456	BP	e	negative regulation of neuronal action potential	2/940	8/36174	0.0170208	8	2	1	1	1	1	XM_014190466.2, XM_045705920.1
......GO:0006824	BP	e	cobalt ion transport	2/940	8/36174	0.0170208	8	2	1	1	1	1	XM_014213690.2, XM_014213691.2
....GO:0099173	BP	e	postsynapse organization	7/940	102/36174	0.0172059	4	7	1	1	1	1	XM_014128989.2, XM_014149105.2, XM_014190466.2, XM_014216576.2, XM_045688739.1, XM_045694009.1, XM_045724330.1
....GO:0042551	BP	e	neuron maturation	5/940	58/36174	0.0172815	5	5	1	1	1	1	XM_014138623.2, XM_014160030.2, XM_014192909.2, XM_045691677.1, XM_045699173.1
..........GO:0021952	BP	e	central nervous system projection neuron axonogenesis	5/940	58/36174	0.0172815	11	5	1	1	1	1	XM_014206686.2, XM_014216576.2, XM_045690208.1, XM_045694009.1, XM_045704972.1
......GO:0072578	BP	e	neurotransmitter-gated ion channel clustering	4/940	39/36174	0.0181265	7	4	1	1	1	1	XM_014128989.2, XM_014211277.2, XM_045687594.1, XM_045688739.1
....GO:0051969	BP	e	regulation of transmission of nerve impulse	4/940	39/36174	0.0181265	6	4	1	1	1	1	XM_014173279.2, XM_014190466.2, XM_045694089.1, XM_045705920.1
....GO:0007417	BP	e	central nervous system development	14/940	270/36174	0.0182092	4	14	1	1	1	1	XM_014128298.2, XM_014138120.2, XM_014157535.2, XM_014162986.2, XM_014169655.2, XM_014195780.2, XM_014200031.2, XM_014208117.2, XM_014212217.2, XM_045690248.1, XM_045695572.1, XM_045710992.1, XM_045717859.1, XM_045724982.1
.....GO:0051971	BP	e	positive regulation of transmission of nerve impulse	3/940	22/36174	0.0186393	7	3	1	1	1	1	XM_014173279.2, XM_014190466.2, XM_045694089.1
......GO:0002838	BP	e	negative regulation of immune response to tumor cell	3/940	22/36174	0.0186393	7	3	1	1	1	1	NM_001123565.1, XM_014138588.2, XM_014165544.2
......GO:0002835	BP	e	negative regulation of response to tumor cell	3/940	22/36174	0.0186393	6	3	1	1	1	1	NM_001123565.1, XM_014138588.2, XM_014165544.2
....GO:0050905	BP	e	neuromuscular process	11/940	194/36174	0.0189813	4	11	1	1	1	1	XM_014127951.2, XM_014128989.2, XM_014133510.2, XM_014134111.2, XM_014190466.2, XM_014213739.2, XM_045688739.1, XM_045690648.1, XM_045692606.1, XM_045694089.1, XM_045704972.1
....GO:0099601	BP	e	regulation of neurotransmitter receptor activity	9/940	154/36174	0.0196289	7	9	1	1	1	1	XM_014128989.2, XM_014177453.2, XM_014194096.2, XM_045687594.1, XM_045688739.1, XM_045690988.1, XM_045709619.1, XM_045710555.1, XM_045723417.1
.......GO:0015012	BP	e	heparan sulfate proteoglycan biosynthetic process	4/940	40/36174	0.0197372	8	4	1	1	1	1	XM_014164594.2, XM_045689558.1, XM_045707323.1, XM_045711587.1
....GO:0099645	BP	e	neurotransmitter receptor localization to postsynaptic specialization membrane	4/940	40/36174	0.0197372	10	4	1	1	1	1	XM_014128989.2, XM_014177453.2, XM_014211277.2, XM_045690988.1
.....GO:0099084	BP	e	postsynaptic specialization organization	4/940	40/36174	0.0197372	5	4	1	1	1	1	XM_014190466.2, XM_014211277.2, XM_045687594.1, XM_045688739.1
......GO:0099633	BP	e	protein localization to postsynaptic specialization membrane	4/940	40/36174	0.0197372	9	4	1	1	1	1	XM_014128989.2, XM_014177453.2, XM_014211277.2, XM_045690988.1
...GO:0007166	BP	e	cell surface receptor signaling pathway	120/940	3769/36174	0.0198879	5	120	1	1	1	1	NM_001123633.1, NM_001173627.1, NM_001173705.1, XM_014128270.2, XM_014128455.2, XM_014132333.2, XM_014132863.2, XM_014133591.2, XM_014135180.2, XM_014136882.2, XM_014138120.2, XM_014138623.2, XM_014138656.2, XM_014140273.2, XM_014141975.2, XM_014145367.2, XM_014145393.2, XM_014145695.2, XM_014146212.2, XM_014149105.2, XM_014149958.2, XM_014150168.2, XM_014150346.2, XM_014155858.2, XM_014157078.2,…
.....GO:0098661	BP	e	inorganic anion transmembrane transport	11/940	198/36174	0.0203201	7	11	1	1	1	1	NM_001123533.1, NM_001123534.1, XM_014138169.2, XM_014175175.2, XM_014181118.2, XM_014196486.2, XM_014198037.2, XM_014204971.2, XM_045705394.1, XM_045716252.1, XM_045717859.1
....GO:0006022	BP	e	aminoglycan metabolic process	12/940	232/36174	0.0210913	4	12	1	1	1	1	XM_014127951.2, XM_014141975.2, XM_014154727.2, XM_014164594.2, XM_014167786.2, XM_014199310.2, XM_014208078.2, XM_014213673.2, XM_014215090.2, XM_045689558.1, XM_045707323.1, XM_045711587.1
...GO:0048588	BP	e	developmental cell growth	12/940	232/36174	0.0210913	3	12	1	1	1	1	XM_014130033.2, XM_014146212.2, XM_014150168.2, XM_014204949.2, XM_045690208.1, XM_045693416.1, XM_045696798.1, XM_045698154.1, XM_045704724.1, XM_045704972.1, XM_045724280.1, XR_006758368.1
......GO:0048013	BP	e	ephrin receptor signaling pathway	8/940	131/36174	0.0213689	8	8	1	1	1	1	XM_014150346.2, XM_014171126.2, XM_014210935.2, XM_014216576.2, XM_045691677.1, XM_045694009.1, XM_045704100.1, XR_001320847.2
..GO:0048066	BP	e	developmental pigmentation	4/940	41/36174	0.0214333	2	4	1	1	1	1	NM_001173591.1, XM_014138623.2, XM_014170327.2, XM_045704972.1
......GO:0010766	BP	e	negative regulation of sodium ion transport	4/940	41/36174	0.0214333	8	4	1	1	1	1	XM_014172970.2, XM_045698274.1, XM_045712422.1, XR_006758514.1
........GO:0055075	BP	e	potassium ion homeostasis	4/940	41/36174	0.0214333	8	4	1	1	1	1	XM_014181110.2, XM_014181118.2, XM_045699577.1, XM_045705394.1
....GO:0071462	BP	e	cellular response to water stimulus	2/940	9/36174	0.0215105	5	2	1	1	1	1	XM_014177003.2, XM_045717727.1
.......GO:1902725	BP	e	negative regulation of satellite cell differentiation	2/940	9/36174	0.0215105	7	2	1	1	1	1	XM_014216576.2, XM_045694009.1
..........GO:0072539	BP	e	T-helper 17 cell differentiation	2/940	9/36174	0.0215105	12	2	1	1	1	1	XM_014143666.2, XM_014148624.2
......GO:0097498	BP	e	endothelial tube lumen extension	2/940	9/36174	0.0215105	7	2	1	1	1	1	XM_014137511.2, XM_045717037.1
.......GO:0098957	BP	e	anterograde axonal transport of mitochondrion	2/940	9/36174	0.0215105	10	2	1	1	1	1	XM_014176348.2, XM_045687571.1
....GO:1905696	BP	e	regulation of polysome binding	2/940	9/36174	0.0215105	4	2	1	1	1	1	XM_014180951.2, XM_045710607.1
.....GO:0021999	BP	e	neural plate anterior/posterior regionalization	2/940	9/36174	0.0215105	5	2	1	1	1	1	XM_014166900.2, XM_045692048.1
.......GO:0097114	BP	e	NMDA glutamate receptor clustering	2/940	9/36174	0.0215105	8	2	1	1	1	1	XM_045687594.1, XM_045688739.1
.....GO:0051970	BP	e	negative regulation of transmission of nerve impulse	2/940	9/36174	0.0215105	7	2	1	1	1	1	XM_014190466.2, XM_045705920.1
...GO:0061792	BP	e	secretory granule maturation	2/940	9/36174	0.0215105	7	2	1	1	1	1	NM_001173705.1, XM_045707451.1
...GO:0001101	BP	e	response to acid chemical	12/940	233/36174	0.021608	3	12	1	1	1	1	XM_014137640.2, XM_014149105.2, XM_014154110.2, XM_014157535.2, XM_014174440.2, XM_014177003.2, XM_014200031.2, XM_045710388.1, XM_045710992.1, XM_045716252.1, XM_045717727.1, XM_045717859.1
......GO:0050769	BP	e	positive regulation of neurogenesis	22/940	504/36174	0.0224341	7	22	1	1	1	1	XM_014138028.2, XM_014138120.2, XM_014145393.2, XM_014155858.2, XM_014162986.2, XM_014164078.2, XM_014166698.2, XM_014171229.2, XM_014174440.2, XM_014204869.2, XM_014206073.2, XM_014207405.2, XM_045688739.1, XM_045693416.1, XM_045696891.1, XM_045698445.1, XM_045698556.1, XM_045704100.1, XM_045705832.1, XM_045709314.1, XM_045722278.1, XM_045722352.1
......GO:0030948	BP	e	negative regulation of vascular endothelial growth factor receptor signaling pathway	3/940	24/36174	0.0235793	7	3	1	1	1	1	XM_045695547.1, XM_045715798.1, XM_045715804.1
....GO:0090103	BP	e	cochlea morphogenesis	3/940	24/36174	0.0235793	4	3	1	1	1	1	XM_014157535.2, XM_014181016.2, XM_045710992.1
.....GO:0098907	BP	e	regulation of SA node cell action potential	3/940	24/36174	0.0235793	6	3	1	1	1	1	XM_014126754.2, XM_014141001.2, XM_045717602.1
...GO:0001502	BP	e	cartilage condensation	5/940	63/36174	0.0238734	3	5	1	1	1	1	XM_014141735.2, XM_014171980.2, XM_014181028.2, XM_014181790.2, XM_045710330.1
....GO:0030204	BP	e	chondroitin sulfate metabolic process	5/940	63/36174	0.0238734	7	5	1	1	1	1	XM_014154727.2, XM_014164594.2, XM_014199310.2, XM_014208078.2, XM_045707323.1
....GO:0031929	BP	e	TOR signaling	5/940	63/36174	0.0238734	6	5	1	1	1	1	XM_014123919.2, XM_014137640.2, XM_014190466.2, XM_014206395.2, XM_045717120.1
...GO:0061351	BP	e	neural precursor cell proliferation	7/940	110/36174	0.0248911	3	7	1	1	1	1	XM_014148624.2, XM_014190466.2, XM_014216576.2, XM_045688739.1, XM_045694009.1, XM_045716574.1, XM_045722352.1
.......GO:0097485	BP	e	neuron projection guidance	27/940	661/36174	0.0250474	7	27	1	1	1	1	XM_014133591.2, XM_014135180.2, XM_014138120.2, XM_014140273.2, XM_014146212.2, XM_014150168.2, XM_014162986.2, XM_014163009.2, XM_014169655.2, XM_014171126.2, XM_014190951.2, XM_014206686.2, XM_014208078.2, XM_014216576.2, XM_045691677.1, XM_045694009.1, XM_045698154.1, XM_045701107.1, XM_045701108.1, XM_045703542.1, XM_045704972.1, XM_045705621.1, XM_045705759.1, XM_045707607.1, XM_045708311.1,…
.......GO:0055023	BP	e	positive regulation of cardiac muscle tissue growth	4/940	43/36174	0.025086	8	4	1	1	1	1	XM_014163009.2, XM_045698121.1, XM_045720340.1, XM_045723600.1
.......GO:0043555	BP	e	regulation of translation in response to stress	4/940	43/36174	0.025086	8	4	1	1	1	1	XM_014150346.2, XM_014174456.2, XM_014180951.2, XM_045710607.1
..GO:0045056	BP	e	transcytosis	5/940	64/36174	0.025361	5	5	1	1	1	1	XM_014149105.2, XM_014164078.2, XM_014197317.2, XM_014207405.2, XM_045711550.1
......GO:0010814	BP	e	substance P catabolic process	1/940	1/36174	0.0259855	8	1	1	1	1	1	XM_045705621.1
.......GO:0006789	BP	e	bilirubin conjugation	1/940	1/36174	0.0259855	7	1	1	1	1	1	XM_014137635.2
....GO:0090627	BP	e	plant epidermal cell differentiation	1/940	1/36174	0.0259855	4	1	1	1	1	1	XM_014204949.2
......GO:0061062	BP	e	regulation of nematode larval development	1/940	1/36174	0.0259855	6	1	1	1	1	1	XM_014213673.2
.....GO:0010053	BP	e	root epidermal cell differentiation	1/940	1/36174	0.0259855	5	1	1	1	1	1	XM_014204949.2
.....GO:0042068	BP	e	regulation of pteridine metabolic process	1/940	1/36174	0.0259855	5	1	1	1	1	1	XM_045704972.1
....GO:0048767	BP	e	root hair elongation	1/940	1/36174	0.0259855	4	1	1	1	1	1	XM_014204949.2
.....GO:0015805	BP	e	S-adenosyl-L-methionine transport	1/940	1/36174	0.0259855	7	1	1	1	1	1	XM_014133413.2
....GO:0010816	BP	e	calcitonin catabolic process	1/940	1/36174	0.0259855	7	1	1	1	1	1	XM_045705621.1
..GO:0009845	BP	e	seed germination	1/940	1/36174	0.0259855	2	1	1	1	1	1	XM_014204949.2
......GO:0061063	BP	e	positive regulation of nematode larval development	1/940	1/36174	0.0259855	7	1	1	1	1	1	XM_014213673.2
.....GO:0070980	BP	e	biphenyl catabolic process	1/940	1/36174	0.0259855	6	1	1	1	1	1	XM_014137635.2
....GO:0034959	BP	e	endothelin maturation	1/940	1/36174	0.0259855	9	1	1	1	1	1	XM_045705621.1
....GO:0009733	BP	e	response to auxin	1/940	1/36174	0.0259855	5	1	1	1	1	1	XM_014204949.2
.....GO:0035695	BP	e	mitophagy by induced vacuole formation	1/940	1/36174	0.0259855	8	1	1	1	1	1	XM_014168975.2
....GO:0050773	BP	e	regulation of dendrite development	13/940	256/36174	0.0262569	8	13	1	1	1	1	XM_014128455.2, XM_014138028.2, XM_014138090.2, XM_014138120.2, XM_014155858.2, XM_014171229.2, XM_014172970.2, XM_014173279.2, XM_014207908.2, XM_014210935.2, XM_014216140.2, XM_045698274.1, XR_001320847.2
.....GO:0014866	BP	e	skeletal myofibril assembly	3/940	25/36174	0.026289	9	3	1	1	1	1	XM_014126075.2, XM_014177003.2, XM_045717727.1
......GO:0014842	BP	e	regulation of skeletal muscle satellite cell proliferation	3/940	25/36174	0.026289	6	3	1	1	1	1	XM_014141975.2, XM_014216576.2, XM_045694009.1
....GO:0098943	BP	e	neurotransmitter receptor transport, postsynaptic endosome to lysosome	3/940	25/36174	0.026289	8	3	1	1	1	1	XM_014177453.2, XM_045690988.1, XM_045709619.1
.......GO:0007270	BP	e	neuron-neuron synaptic transmission	3/940	25/36174	0.026289	8	3	1	1	1	1	XM_014138606.2, XM_045709601.1, XM_045723417.1
....GO:0045200	BP	e	establishment of neuroblast polarity	2/940	10/36174	0.0264305	4	2	1	1	1	1	XM_014168800.2, XM_014204307.2
....GO:0021631	BP	e	optic nerve morphogenesis	2/940	10/36174	0.0264305	4	2	1	1	1	1	XM_014216576.2, XM_045694009.1
...GO:0045196	BP	e	establishment or maintenance of neuroblast polarity	2/940	10/36174	0.0264305	3	2	1	1	1	1	XM_014168800.2, XM_014204307.2
......GO:0071205	BP	e	protein localization to juxtaparanode region of axon	2/940	10/36174	0.0264305	6	2	1	1	1	1	XM_014190466.2, XM_045705759.1
.....GO:0002191	BP	e	cap-dependent translational initiation	2/940	10/36174	0.0264305	5	2	1	1	1	1	XM_014180951.2, XM_045710607.1
....GO:0001976	BP	e	nervous system process involved in regulation of systemic arterial blood pressure	2/940	10/36174	0.0264305	4	2	1	1	1	1	NM_001173627.1, XM_045688409.1
..GO:0098743	BP	e	cell aggregation	5/940	65/36174	0.0269068	2	5	1	1	1	1	XM_014141735.2, XM_014171980.2, XM_014181028.2, XM_014181790.2, XM_045710330.1
....GO:2000145	BP	e	regulation of cell motility	70/940	2068/36174	0.0269467	4	70	1	1	1	1	NM_001123533.1, NM_001123534.1, NM_001123633.1, XM_014123251.2, XM_014128455.2, XM_014132863.2, XM_014134898.2, XM_014135180.2, XM_014137511.2, XM_014138120.2, XM_014138516.2, XM_014138597.2, XM_014138656.2, XM_014140273.2, XM_014141975.2, XM_014144180.2, XM_014145393.2, XM_014146212.2, XM_014147370.2, XM_014149105.2, XM_014154670.2, XM_014155045.2, XM_014157078.2, XM_014159806.2, XM_014162693.2,…
.......GO:0070861	BP	e	regulation of protein exit from endoplasmic reticulum	4/940	44/36174	0.0270442	9	4	1	1	1	1	NM_001139996.1, XM_014165761.2, XM_014204702.2, XM_014206386.2
...GO:0016477	BP	e	cell migration	67/940	1973/36174	0.028595	3	67	1	1	1	1	NM_001123533.1, NM_001123534.1, NM_001173591.1, XM_014127951.2, XM_014128455.2, XM_014128700.2, XM_014131311.2, XM_014135180.2, XM_014136882.2, XM_014137511.2, XM_014138120.2, XM_014138656.2, XM_014140273.2, XM_014141733.2, XM_014145393.2, XM_014146212.2, XM_014147370.2, XM_014149958.2, XM_014150168.2, XM_014150346.2, XM_014165554.2, XM_014166698.2, XM_014166900.2, XM_014168261.2, XM_014169655.2,…
...GO:0071495	BP	e	cellular response to endogenous stimulus	48/940	1347/36174	0.0286386	3	48	1	1	1	1	NM_001173613.1, XM_014123919.2, XM_014125392.2, XM_014126754.2, XM_014127747.2, XM_014128455.2, XM_014136784.2, XM_014137260.2, XM_014137453.2, XM_014137635.2, XM_014137637.2, XM_014137640.2, XM_014138588.2, XM_014141001.2, XM_014149105.2, XM_014154110.2, XM_014154670.2, XM_014157535.2, XM_014160620.2, XM_014162693.2, XM_014162986.2, XM_014174440.2, XM_014174532.2, XM_014175175.2, XM_014177714.2,…
.....GO:0050965	BP	e	detection of temperature stimulus involved in sensory perception of pain	3/940	26/36174	0.0291579	6	3	1	1	1	1	XM_014175175.2, XM_014216576.2, XM_045694009.1
......GO:0097104	BP	e	postsynaptic membrane assembly	3/940	26/36174	0.0291579	6	3	1	1	1	1	XM_014196092.2, XM_045687594.1, XM_045721575.1
.....GO:0002204	BP	e	somatic recombination of immunoglobulin genes involved in immune response	3/940	26/36174	0.0291579	11	3	1	1	1	1	XM_014143666.2, XM_014147370.2, XM_014202858.2
.....GO:0003334	BP	e	keratinocyte development	3/940	26/36174	0.0291579	5	3	1	1	1	1	XM_014177003.2, XM_014210014.2, XM_045717727.1
......GO:0045190	BP	e	isotype switching	3/940	26/36174	0.0291579	12	3	1	1	1	1	XM_014143666.2, XM_014147370.2, XM_014202858.2
...GO:0048513	BP	e	animal organ development	100/940	3122/36174	0.0293344	3	100	1	1	1	1	NM_001123533.1, NM_001123534.1, NM_001141718.1, NM_001146441.2, NM_001173627.1, XM_014127747.2, XM_014128455.2, XM_014130033.2, XM_014130040.2, XM_014133510.2, XM_014134111.2, XM_014134581.2, XM_014136882.2, XM_014137635.2, XM_014137637.2, XM_014138120.2, XM_014138623.2, XM_014141733.2, XM_014141975.2, XM_014143921.2, XM_014145393.2, XM_014146212.2, XM_014148379.2, XM_014149105.2, XM_014150168.2,…
....GO:0061024	BP	e	membrane organization	42/940	1154/36174	0.0299487	4	42	1	1	1	1	NM_001141806.1, NM_001173613.1, XM_014123003.2, XM_014127440.2, XM_014128989.2, XM_014131689.2, XM_014149635.2, XM_014153503.2, XM_014155858.2, XM_014159404.2, XM_014174248.2, XM_014177003.2, XM_014177040.2, XM_014177251.2, XM_014177482.2, XM_014180470.2, XM_014190466.2, XM_014192725.2, XM_014196092.2, XM_014206386.2, XM_014207405.2, XM_014208014.2, XM_045687594.1, XM_045687755.1, XM_045690203.1,…
.....GO:0070647	BP	e	protein modification by small protein conjugation or removal	56/940	1610/36174	0.0299587	6	56	1	1	1	1	NM_001139996.1, NM_001140034.1, NM_001165296.1, NM_001173591.1, XM_014127747.2, XM_014128074.2, XM_014130754.2, XM_014130798.2, XM_014130889.2, XM_014131386.2, XM_014133923.2, XM_014134780.2, XM_014143575.2, XM_014145695.2, XM_014148665.2, XM_014154110.2, XM_014160323.2, XM_014164538.2, XM_014165739.2, XM_014165761.2, XM_014165762.2, XM_014168664.2, XM_014169684.2, XM_014169939.2, XM_014171229.2,…
...GO:0033627	BP	e	cell adhesion mediated by integrin	6/940	90/36174	0.0299687	3	6	1	1	1	1	XM_014149958.2, XM_045695547.1, XM_045702364.1, XM_045704724.1, XM_045705067.1, XM_045707873.1
......GO:0033363	BP	e	secretory granule organization	6/940	90/36174	0.0299687	6	6	1	1	1	1	NM_001139613.1, NM_001173705.1, XM_014132751.2, XM_014170327.2, XM_045696872.1, XM_045707451.1
......GO:0030201	BP	e	heparan sulfate proteoglycan metabolic process	5/940	67/36174	0.030175	7	5	1	1	1	1	XM_014164594.2, XM_014181028.2, XM_045689558.1, XM_045707323.1, XM_045711587.1
.....GO:0050805	BP	e	negative regulation of synaptic transmission	8/940	140/36174	0.0302248	7	8	1	1	1	1	XM_014134898.2, XM_014155530.2, XM_014173279.2, XM_014180956.2, XM_014190466.2, XM_045688739.1, XM_045694089.1, XM_045710614.1
...GO:0051239	BP	e	regulation of multicellular organismal process	174/940	5765/36174	0.0302558	3	174	1	1	1	1	NM_001123633.1, NM_001139720.1, NM_001139996.1, NM_001173591.1, NM_001173627.1, XM_014123251.2, XM_014126233.1, XM_014126754.2, XM_014128989.2, XM_014130252.2, XM_014130754.2, XM_014131311.2, XM_014132863.2, XM_014133975.2, XM_014134579.2, XM_014134898.2, XM_014135180.2, XM_014137511.2, XM_014138028.2, XM_014138120.2, XM_014138656.2, XM_014140273.2, XM_014141001.2, XM_014141975.2, XM_014143271.2,…
....GO:0051591	BP	e	response to cAMP	10/940	184/36174	0.0303847	6	10	1	1	1	1	NM_001173705.1, XM_014125392.2, XM_014126754.2, XM_014138588.2, XM_014141001.2, XM_014160620.2, XM_014177714.2, XM_045707451.1, XM_045717504.1, XM_045723600.1
.....GO:1902414	BP	e	protein localization to cell junction	11/940	217/36174	0.0304779	5	11	1	1	1	1	NM_001173613.1, XM_014128989.2, XM_014155045.2, XM_014177453.2, XM_014196092.2, XM_014200031.2, XM_014211277.2, XM_045687594.1, XM_045690988.1, XM_045707607.1, XM_045721575.1
....GO:0045109	BP	e	intermediate filament organization	4/940	46/36174	0.0312277	7	4	1	1	1	1	XM_014133829.2, XM_014177003.2, XM_014194096.2, XM_045717727.1
..GO:0048589	BP	e	developmental growth	28/940	713/36174	0.0314044	2	28	1	1	1	1	NM_001141718.1, XM_014130033.2, XM_014136882.2, XM_014138120.2, XM_014146212.2, XM_014150168.2, XM_014160168.2, XM_014168664.2, XM_014177003.2, XM_014185257.2, XM_014190466.2, XM_014204949.2, XM_045688156.1, XM_045690208.1, XM_045692048.1, XM_045693416.1, XM_045696798.1, XM_045698121.1, XM_045698154.1, XM_045702645.1, XM_045704724.1, XM_045704972.1, XM_045705394.1, XM_045706300.1, XM_045707183.1,…
.GO:0040007	BP	e	growth	28/940	713/36174	0.0314044	1	28	1	1	1	1	NM_001141718.1, XM_014130033.2, XM_014136882.2, XM_014138120.2, XM_014146212.2, XM_014150168.2, XM_014160168.2, XM_014168664.2, XM_014177003.2, XM_014185257.2, XM_014190466.2, XM_014204949.2, XM_045688156.1, XM_045690208.1, XM_045692048.1, XM_045693416.1, XM_045696798.1, XM_045698121.1, XM_045698154.1, XM_045702645.1, XM_045704724.1, XM_045704972.1, XM_045705394.1, XM_045706300.1, XM_045707183.1,…
.........GO:0007221	BP	e	positive regulation of transcription of Notch receptor target	2/940	11/36174	0.0317553	12	2	1	1	1	1	XM_045717598.1, XM_045723115.1
....GO:0060897	BP	e	neural plate regionalization	2/940	11/36174	0.0317553	4	2	1	1	1	1	XM_014166900.2, XM_045692048.1
......GO:0090193	BP	e	positive regulation of glomerulus development	2/940	11/36174	0.0317553	6	2	1	1	1	1	NM_001173627.1, XM_014198992.1
...GO:0061032	BP	e	visceral serous pericardium development	2/940	11/36174	0.0317553	3	2	1	1	1	1	XM_045704724.1, XM_045720340.1
...GO:0002679	BP	e	respiratory burst involved in defense response	2/940	11/36174	0.0317553	3	2	1	1	1	1	NM_001123533.1, NM_001123534.1
...GO:0060896	BP	e	neural plate pattern specification	2/940	11/36174	0.0317553	3	2	1	1	1	1	XM_014166900.2, XM_045692048.1
.......GO:1903979	BP	e	negative regulation of microglial cell activation	2/940	11/36174	0.0317553	9	2	1	1	1	1	XM_014216141.2, XM_045714998.1
.....GO:0097749	BP	e	membrane tubulation	2/940	11/36174	0.0317553	5	2	1	1	1	1	XM_014149635.2, XM_045695906.1
...GO:0002522	BP	e	leukocyte migration involved in immune response	2/940	11/36174	0.0317553	5	2	1	1	1	1	XM_014177003.2, XM_045717727.1
.......GO:1904352	BP	e	positive regulation of protein catabolic process in the vacuole	2/940	11/36174	0.0317553	8	2	1	1	1	1	XM_014164078.2, XM_014216141.2
......GO:0050772	BP	e	positive regulation of axonogenesis	11/940	219/36174	0.0319315	9	11	1	1	1	1	XM_014138120.2, XM_014145393.2, XM_014162986.2, XM_014166698.2, XM_014204869.2, XM_014207405.2, XM_045698445.1, XM_045704100.1, XM_045709314.1, XM_045722278.1, XM_045722352.1
.....GO:0017157	BP	e	regulation of exocytosis	21/940	500/36174	0.0321706	7	21	1	1	1	1	NM_001173613.1, XM_014132333.2, XM_014143179.2, XM_014143271.2, XM_014154670.2, XM_014159246.2, XM_014170767.2, XM_014173279.2, XM_045687594.1, XM_045690484.1, XM_045692036.1, XM_045693670.1, XM_045696872.1, XM_045699173.1, XM_045699728.1, XM_045705163.1, XM_045707183.1, XM_045707476.1, XM_045715804.1, XM_045724752.1, XR_001330048.2
....GO:0050961	BP	e	detection of temperature stimulus involved in sensory perception	3/940	27/36174	0.0321853	5	3	1	1	1	1	XM_014175175.2, XM_014216576.2, XM_045694009.1
....GO:0002208	BP	e	somatic diversification of immunoglobulins involved in immune response	3/940	27/36174	0.0321853	4	3	1	1	1	1	XM_014143666.2, XM_014147370.2, XM_014202858.2
......GO:1902686	BP	e	mitochondrial outer membrane permeabilization involved in programmed cell death	3/940	27/36174	0.0321853	9	3	1	1	1	1	XM_014180470.2, XM_045719927.1, XR_001320269.2
.....GO:0001941	BP	e	postsynaptic membrane organization	3/940	27/36174	0.0321853	5	3	1	1	1	1	XM_014196092.2, XM_045687594.1, XM_045721575.1
....GO:0009100	BP	e	glycoprotein metabolic process	13/940	271/36174	0.0323156	5	13	1	1	1	1	XM_014141735.2, XM_014164594.2, XM_014181028.2, XM_014181790.2, XM_014199310.2, XM_014208078.2, XM_014215090.2, XM_045689558.1, XM_045698445.1, XM_045707323.1, XM_045710330.1, XM_045711587.1, XM_045721341.1
....GO:0062149	BP	e	detection of stimulus involved in sensory perception of pain	4/940	47/36174	0.033454	4	4	1	1	1	1	XM_014175175.2, XM_014216576.2, XM_045694009.1, XM_045699728.1
......GO:0099175	BP	e	regulation of postsynapse organization	11/940	221/36174	0.0334618	6	11	1	1	1	1	NM_001173591.1, XM_014130033.2, XM_014146212.2, XM_014150168.2, XM_014155858.2, XM_014173279.2, XM_014210935.2, XM_045687594.1, XM_045688739.1, XM_045720468.1, XR_001320847.2
......GO:0035418	BP	e	protein localization to synapse	8/940	143/36174	0.033665	6	8	1	1	1	1	NM_001173613.1, XM_014128989.2, XM_014177453.2, XM_014196092.2, XM_014211277.2, XM_045687594.1, XM_045690988.1, XM_045721575.1
......GO:0045601	BP	e	regulation of endothelial cell differentiation	5/940	69/36174	0.0336825	6	5	1	1	1	1	NM_001173591.1, XM_014157535.2, XM_014167737.2, XM_045688156.1, XM_045710992.1
.....GO:0010939	BP	e	regulation of necrotic cell death	6/940	93/36174	0.0344143	5	6	1	1	1	1	XM_014175171.2, XM_014180470.2, XM_014192725.2, XM_045717490.1, XM_045717504.1, XR_006761029.1
........GO:0007411	BP	e	axon guidance	26/940	660/36174	0.0350916	8	26	1	1	1	1	XM_014133591.2, XM_014135180.2, XM_014138120.2, XM_014140273.2, XM_014146212.2, XM_014150168.2, XM_014162986.2, XM_014163009.2, XM_014169655.2, XM_014171126.2, XM_014190951.2, XM_014206686.2, XM_014208078.2, XM_014216576.2, XM_045691677.1, XM_045694009.1, XM_045698154.1, XM_045701108.1, XM_045703542.1, XM_045704972.1, XM_045705621.1, XM_045705759.1, XM_045707607.1, XM_045708311.1, XM_045717389.1,…
....GO:0045927	BP	e	positive regulation of growth	21/940	510/36174	0.0352333	4	21	1	1	1	1	XM_014130754.2, XM_014143271.2, XM_014149105.2, XM_014160571.2, XM_014163009.2, XM_014174456.2, XM_014177453.2, XM_014180951.2, XM_014180956.2, XM_014196968.2, XM_014207405.2, XM_045693670.1, XM_045697740.1, XM_045698121.1, XM_045698445.1, XM_045705569.1, XM_045709314.1, XM_045710607.1, XM_045710614.1, XM_045720340.1, XM_045723600.1
.....GO:0030210	BP	e	heparin biosynthetic process	3/940	28/36174	0.0353701	8	3	1	1	1	1	XM_014141975.2, XM_045689558.1, XM_045711587.1
......GO:0097106	BP	e	postsynaptic density organization	3/940	28/36174	0.0353701	6	3	1	1	1	1	XM_014190466.2, XM_014211277.2, XM_045688739.1
....GO:0035773	BP	e	insulin secretion involved in cellular response to glucose stimulus	3/940	28/36174	0.0353701	10	3	1	1	1	1	NM_001173705.1, XM_014190720.2, XM_045707451.1
...GO:0032964	BP	e	collagen biosynthetic process	3/940	28/36174	0.0353701	3	3	1	1	1	1	XM_014141733.2, XM_014199880.2, XM_045701095.1
..GO:0048870	BP	e	cell motility	71/940	2144/36174	0.0356456	2	71	1	1	1	1	NM_001123533.1, NM_001123534.1, NM_001173591.1, XM_014127951.2, XM_014128455.2, XM_014128700.2, XM_014131311.2, XM_014135180.2, XM_014136882.2, XM_014137511.2, XM_014138120.2, XM_014138656.2, XM_014140273.2, XM_014141733.2, XM_014145393.2, XM_014146212.2, XM_014147370.2, XM_014149958.2, XM_014150168.2, XM_014150346.2, XM_014165554.2, XM_014166698.2, XM_014166900.2, XM_014166910.2, XM_014168261.2,…
.....GO:0007030	BP	e	Golgi organization	13/940	277/36174	0.0357556	5	13	1	1	1	1	NM_001173613.1, XM_014131311.2, XM_014153003.2, XM_014162693.2, XM_014171229.2, XM_014196413.2, XM_014197317.2, XM_014199293.2, XM_014202656.2, XM_014214789.2, XM_045717121.1, XM_045717766.1, XM_045719583.1
......GO:0048593	BP	e	camera-type eye morphogenesis	4/940	48/36174	0.0357705	6	4	1	1	1	1	NM_001173591.1, XM_014142994.2, XM_014216576.2, XM_045694009.1
....GO:0001771	BP	e	immunological synapse formation	4/940	48/36174	0.0357705	4	4	1	1	1	1	XM_014150346.2, XM_014216576.2, XM_045694009.1, XM_045696339.1
....GO:0022603	BP	e	regulation of anatomical structure morphogenesis	71/940	2147/36174	0.0358931	4	71	1	1	1	1	NM_001140034.1, NM_001173627.1, XM_014127951.2, XM_014128455.2, XM_014128989.2, XM_014130033.2, XM_014133975.2, XM_014135180.2, XM_014137511.2, XM_014138028.2, XM_014138120.2, XM_014143271.2, XM_014145393.2, XM_014146212.2, XM_014155858.2, XM_014155860.2, XM_014156186.2, XM_014159806.2, XM_014162986.2, XM_014166698.2, XM_014166900.2, XM_014167737.2, XM_014169655.2, XM_014171229.2, XM_014172970.2,…
.......GO:1903307	BP	e	positive regulation of regulated secretory pathway	7/940	119/36174	0.0360239	9	7	1	1	1	1	XM_014132333.2, XM_045687594.1, XM_045690484.1, XM_045692036.1, XM_045693670.1, XM_045707476.1, XR_001330048.2
......GO:0045921	BP	e	positive regulation of exocytosis	10/940	193/36174	0.0362263	8	10	1	1	1	1	XM_014132333.2, XM_014143179.2, XM_045687594.1, XM_045690484.1, XM_045692036.1, XM_045693670.1, XM_045705163.1, XM_045707476.1, XM_045715804.1, XR_001330048.2
..GO:0016049	BP	e	cell growth	12/940	238/36174	0.0362991	2	12	1	1	1	1	XM_014130033.2, XM_014146212.2, XM_014150168.2, XM_014204949.2, XM_045690208.1, XM_045693416.1, XM_045696798.1, XM_045698154.1, XM_045704724.1, XM_045704972.1, XM_045724280.1, XR_006758368.1
....GO:0098660	BP	e	inorganic ion transmembrane transport	38/940	1041/36174	0.0371896	6	38	1	1	1	1	NM_001123533.1, NM_001123534.1, NM_001139984.1, NM_001141815.1, XM_014125392.2, XM_014126754.2, XM_014130980.2, XM_014132333.2, XM_014137260.2, XM_014138169.2, XM_014139848.2, XM_014141001.2, XM_014148902.2, XM_014160640.2, XM_014163789.2, XM_014168083.2, XM_014168360.2, XM_014175175.2, XM_014181110.2, XM_014181118.2, XM_014196486.2, XM_014198037.2, XM_014204971.2, XM_014211025.2, XM_014212395.2,…
.......GO:0062237	BP	e	protein localization to postsynapse	5/940	71/36174	0.0374328	7	5	1	1	1	1	NM_001173613.1, XM_014128989.2, XM_014177453.2, XM_014211277.2, XM_045690988.1
.....GO:1903539	BP	e	protein localization to postsynaptic membrane	5/940	71/36174	0.0374328	8	5	1	1	1	1	NM_001173613.1, XM_014128989.2, XM_014177453.2, XM_014211277.2, XM_045690988.1
........GO:0036486	BP	e	ventral trunk neural crest cell migration	2/940	12/36174	0.0374607	8	2	1	1	1	1	XM_014146212.2, XM_014150168.2
........GO:0097491	BP	e	sympathetic neuron projection guidance	2/940	12/36174	0.0374607	8	2	1	1	1	1	XM_014146212.2, XM_014150168.2
.......GO:0014824	BP	e	artery smooth muscle contraction	2/940	12/36174	0.0374607	9	2	1	1	1	1	XM_014180956.2, XM_045710614.1
.......GO:1905049	BP	e	negative regulation of metallopeptidase activity	2/940	12/36174	0.0374607	9	2	1	1	1	1	XM_014159806.2, XM_014207405.2
........GO:1904684	BP	e	negative regulation of metalloendopeptidase activity	2/940	12/36174	0.0374607	10	2	1	1	1	1	XM_014159806.2, XM_014207405.2
......GO:0071233	BP	e	cellular response to leucine	2/940	12/36174	0.0374607	7	2	1	1	1	1	XM_014137640.2, XM_014154110.2
...GO:0021692	BP	e	cerebellar Purkinje cell layer morphogenesis	2/940	12/36174	0.0374607	3	2	1	1	1	1	XM_014134111.2, XM_014190466.2
...GO:0051599	BP	e	response to hydrostatic pressure	2/940	12/36174	0.0374607	5	2	1	1	1	1	XM_014177003.2, XM_045717727.1
.....GO:0097490	BP	e	sympathetic neuron projection extension	2/940	12/36174	0.0374607	5	2	1	1	1	1	XM_014146212.2, XM_014150168.2
.......GO:0036484	BP	e	trunk neural crest cell migration	2/940	12/36174	0.0374607	7	2	1	1	1	1	XM_014146212.2, XM_014150168.2
....GO:0021612	BP	e	facial nerve structural organization	2/940	12/36174	0.0374607	4	2	1	1	1	1	XM_014146212.2, XM_014150168.2
.......GO:0097116	BP	e	gephyrin clustering involved in postsynaptic density assembly	2/940	12/36174	0.0374607	7	2	1	1	1	1	XM_014196092.2, XM_045721575.1
......GO:0006541	BP	e	glutamine metabolic process	4/940	49/36174	0.0381774	9	4	1	1	1	1	XM_014158174.2, XM_014173044.2, XM_045705849.1, XR_001323592.2
......GO:0032230	BP	e	positive regulation of synaptic transmission, GABAergic	3/940	29/36174	0.0387111	8	3	1	1	1	1	XM_045687594.1, XM_045698121.1, XM_045724752.1
.....GO:0045741	BP	e	positive regulation of epidermal growth factor-activated receptor activity	3/940	29/36174	0.0387111	12	3	1	1	1	1	XM_014154670.2, XM_014174440.2, XM_045716607.1
....GO:0097623	BP	e	potassium ion export across plasma membrane	3/940	29/36174	0.0387111	9	3	1	1	1	1	XM_014132333.2, XM_014148902.2, XM_014181110.2
...GO:0009415	BP	e	response to water	3/940	29/36174	0.0387111	4	3	1	1	1	1	XM_014177003.2, XM_014200031.2, XM_045717727.1
..GO:0044706	BP	e	multi-multicellular organism process	7/940	121/36174	0.0388806	2	7	1	1	1	1	XM_014127951.2, XM_014154670.2, XM_014177482.2, XM_014180956.2, XM_014196821.2, XM_045710614.1, XM_045717727.1
...GO:0098900	BP	e	regulation of action potential	7/940	122/36174	0.040363	4	7	1	1	1	1	XM_014126754.2, XM_014132333.2, XM_014141001.2, XM_014173279.2, XM_014190466.2, XM_045705920.1, XM_045717602.1
....GO:0051899	BP	e	membrane depolarization	7/940	122/36174	0.040363	4	7	1	1	1	1	XM_014126754.2, XM_014141001.2, XM_014181110.2, XM_045690484.1, XM_045690988.1, XM_045692036.1, XM_045705792.1
...GO:0023051	BP	e	regulation of signaling	208/940	7050/36174	0.0408907	3	208	1	1	1	1	NM_001123633.1, NM_001141806.1, NM_001173591.1, NM_001173605.1, NM_001173613.1, NM_001173627.1, XM_014126075.2, XM_014128455.2, XM_014128989.2, XM_014131386.2, XM_014132333.2, XM_014132751.2, XM_014132863.2, XM_014133975.2, XM_014134111.2, XM_014134296.2, XM_014134898.2, XM_014136132.2, XM_014137453.2, XM_014137511.2, XM_014137640.2, XM_014138090.2, XM_014138120.2, XM_014138597.2, XM_014138623.2,…
.....GO:0045471	BP	e	response to ethanol	10/940	199/36174	0.0412015	5	10	1	1	1	1	NM_001173591.1, XM_014125392.2, XM_014137635.2, XM_014137637.2, XM_014149105.2, XM_014160168.2, XM_045717504.1, XM_045717859.1, XM_045723082.1, XM_045724752.1
...GO:0006810	BP	e	transport	209/940	7087/36174	0.0412759	3	209	1	1	1	1	NM_001123533.1, NM_001123534.1, NM_001123658.1, NM_001139613.1, NM_001139984.1, NM_001141484.1, NM_001141806.1, NM_001141815.1, NM_001146441.2, NM_001173591.1, NM_001173613.1, NM_001173705.1, XM_014123003.2, XM_014125392.2, XM_014126075.2, XM_014126235.2, XM_014126754.2, XM_014127440.2, XM_014128700.2, XM_014130040.2, XM_014130980.2, XM_014131311.2, XM_014131689.2, XM_014132333.2, XM_014133413.2,…
.....GO:0071709	BP	e	membrane assembly	7/940	123/36174	0.0418817	5	7	1	1	1	1	XM_014131689.2, XM_014153503.2, XM_014155858.2, XM_014196092.2, XM_014207405.2, XM_045687594.1, XM_045721575.1
......GO:0018105	BP	e	peptidyl-serine phosphorylation	18/940	419/36174	0.0419821	8	18	1	1	1	1	NM_001173605.1, XM_014138606.2, XM_014145367.2, XM_014193473.2, XM_014196448.2, XM_014200031.2, XM_014202011.2, XM_014207908.2, XM_045687869.1, XM_045690208.1, XM_045695452.1, XM_045712422.1, XM_045717120.1, XM_045724280.1, XM_045724752.1, XR_006759823.1, XR_006769874.1, XR_006770269.1
...GO:0001568	BP	e	blood vessel development	14/940	303/36174	0.0422052	3	14	1	1	1	1	XM_014128455.2, XM_014138120.2, XM_014138588.2, XM_014141733.2, XM_014141975.2, XM_014145393.2, XM_014162986.2, XM_014164078.2, XM_014171229.2, XM_014180219.2, XM_014196834.2, XM_014211086.2, XM_045698445.1, XM_045720340.1
........GO:0060546	BP	e	negative regulation of necroptotic process	3/940	30/36174	0.0422065	8	3	1	1	1	1	XM_014175171.2, XM_045717490.1, XM_045717504.1
.....GO:0014857	BP	e	regulation of skeletal muscle cell proliferation	3/940	30/36174	0.0422065	5	3	1	1	1	1	XM_014141975.2, XM_014216576.2, XM_045694009.1
....GO:2000807	BP	e	regulation of synaptic vesicle clustering	3/940	30/36174	0.0422065	4	3	1	1	1	1	XM_014207405.2, XM_045687594.1, XM_045688044.1
...GO:0045104	BP	e	intermediate filament cytoskeleton organization	6/940	98/36174	0.0427271	6	6	1	1	1	1	XM_014133829.2, XM_014177003.2, XM_014194096.2, XM_045715776.1, XM_045717727.1, XR_006769874.1
.......GO:2000404	BP	e	regulation of T cell migration	6/940	98/36174	0.0427271	9	6	1	1	1	1	XM_014128455.2, XM_014147370.2, XM_014175171.2, XM_045702645.1, XM_045704724.1, XM_045712422.1
....GO:0051128	BP	e	regulation of cellular component organization	149/940	4917/36174	0.0428201	4	149	1	1	1	1	NM_001140034.1, NM_001140608.2, NM_001173591.1, XM_014127356.2, XM_014128074.2, XM_014128455.2, XM_014128989.2, XM_014129649.2, XM_014130033.2, XM_014130754.2, XM_014133975.2, XM_014134579.2, XM_014135180.2, XM_014137453.2, XM_014138028.2, XM_014138090.2, XM_014138120.2, XM_014138656.2, XM_014141733.2, XM_014141975.2, XM_014143178.2, XM_014143271.2, XM_014145393.2, XM_014146212.2, XM_014148341.2,…
...GO:0016445	BP	e	somatic diversification of immunoglobulins	4/940	51/36174	0.0432628	3	4	1	1	1	1	XM_014143666.2, XM_014147370.2, XM_014202858.2, XM_045688921.1
.GO:0051179	BP	e	localization	249/940	8572/36174	0.0432775	1	249	1	1	1	1	NM_001123533.1, NM_001123534.1, NM_001123658.1, NM_001139613.1, NM_001139646.1, NM_001139984.1, NM_001141484.1, NM_001141806.1, NM_001141815.1, NM_001146441.2, NM_001173591.1, NM_001173613.1, NM_001173705.1, XM_014123003.2, XM_014125392.2, XM_014126075.2, XM_014126235.2, XM_014126754.2, XM_014127440.2, XM_014127951.2, XM_014128373.2, XM_014128700.2, XM_014128989.2, XM_014130040.2, XM_014130980.2,…
.....GO:0086010	BP	e	membrane depolarization during action potential	5/940	74/36174	0.0435201	5	5	1	1	1	1	XM_014126754.2, XM_014141001.2, XM_014181110.2, XM_045690484.1, XM_045692036.1
.....GO:2000311	BP	e	regulation of AMPA receptor activity	5/940	74/36174	0.0435201	9	5	1	1	1	1	XM_014177453.2, XM_045687594.1, XM_045688739.1, XM_045690988.1, XM_045709619.1
...GO:0014719	BP	e	skeletal muscle satellite cell activation	2/940	13/36174	0.0435233	3	2	1	1	1	1	XM_014216576.2, XM_045694009.1
.......GO:0060012	BP	e	synaptic transmission, glycinergic	2/940	13/36174	0.0435233	8	2	1	1	1	1	XM_045716252.1, XM_045717859.1
.......GO:0098880	BP	e	maintenance of postsynaptic specialization structure	2/940	13/36174	0.0435233	7	2	1	1	1	1	XM_014211277.2, XM_045688739.1
....GO:0060075	BP	e	regulation of resting membrane potential	2/940	13/36174	0.0435233	4	2	1	1	1	1	XM_014148902.2, XM_014163789.2
......GO:0086015	BP	e	SA node cell action potential	2/940	13/36174	0.0435233	6	2	1	1	1	1	XM_014126754.2, XM_045717602.1
.......GO:0000301	BP	e	retrograde transport, vesicle recycling within Golgi	2/940	13/36174	0.0435233	7	2	1	1	1	1	XM_014153003.2, XM_045719583.1
......GO:0050925	BP	e	negative regulation of negative chemotaxis	2/940	13/36174	0.0435233	7	2	1	1	1	1	XM_014138120.2, XM_014162986.2
........GO:0045650	BP	e	negative regulation of macrophage differentiation	2/940	13/36174	0.0435233	9	2	1	1	1	1	XM_014180629.2, XM_045690314.1
......GO:0055010	BP	e	ventricular cardiac muscle tissue morphogenesis	6/940	99/36174	0.044528	6	6	1	1	1	1	XM_014141735.2, XM_014164078.2, XM_014180468.2, XM_014181790.2, XM_045710330.1, XM_045720340.1
..GO:0045103	BP	e	intermediate filament-based process	6/940	99/36174	0.044528	2	6	1	1	1	1	XM_014133829.2, XM_014177003.2, XM_014194096.2, XM_045715776.1, XM_045717727.1, XR_006769874.1
....GO:0010646	BP	e	regulation of cell communication	207/940	7025/36174	0.0448451	4	207	1	1	1	1	NM_001123633.1, NM_001173591.1, NM_001173605.1, NM_001173613.1, NM_001173627.1, XM_014126075.2, XM_014126754.2, XM_014128455.2, XM_014128989.2, XM_014131386.2, XM_014132333.2, XM_014132751.2, XM_014132863.2, XM_014133975.2, XM_014134111.2, XM_014134296.2, XM_014134898.2, XM_014136132.2, XM_014137453.2, XM_014137511.2, XM_014137640.2, XM_014138090.2, XM_014138120.2, XM_014138597.2, XM_014138623.2,…
.....GO:0099518	BP	e	vesicle cytoskeletal trafficking	9/940	170/36174	0.0454342	6	9	1	1	1	1	NM_001139613.1, XM_014131311.2, XM_014176348.2, XM_014213913.2, XM_045692035.1, XM_045696872.1, XM_045712658.1, XM_045715776.1, XM_045720468.1
.......GO:0006813	BP	e	potassium ion transport	16/940	368/36174	0.0454961	7	16	1	1	1	1	XM_014126754.2, XM_014130980.2, XM_014132333.2, XM_014137260.2, XM_014139848.2, XM_014141001.2, XM_014148902.2, XM_014163789.2, XM_014168083.2, XM_014181110.2, XM_014181118.2, XM_014211025.2, XM_045699577.1, XM_045699791.1, XM_045705394.1, XR_006771175.1
......GO:0043650	BP	e	dicarboxylic acid biosynthetic process	3/940	31/36174	0.0458544	7	3	1	1	1	1	XM_014173044.2, XM_045705849.1, XR_001323592.2
.........GO:0010801	BP	e	negative regulation of peptidyl-threonine phosphorylation	3/940	31/36174	0.0458544	10	3	1	1	1	1	XM_014157480.2, XM_014180951.2, XM_045710607.1
......GO:0002840	BP	e	regulation of T cell mediated immune response to tumor cell	3/940	31/36174	0.0458544	8	3	1	1	1	1	NM_001123565.1, XM_014138588.2, XM_014165544.2
...GO:0006730	BP	e	one-carbon metabolic process	5/940	76/36174	0.047889	3	5	1	1	1	1	XM_014161296.2, XM_014198651.2, XM_045697043.1, XM_045710258.1, XM_045721995.1
....GO:0007269	BP	e	neurotransmitter secretion	6/940	101/36174	0.04827	8	6	1	1	1	1	XM_014143271.2, XM_014159246.2, XM_014190720.2, XM_014196092.2, XM_014207499.2, XM_045721575.1
......GO:0007605	BP	e	sensory perception of sound	14/940	316/36174	0.0487665	6	14	1	1	1	1	XM_014127951.2, XM_014128373.2, XM_014133624.2, XM_014134111.2, XM_014141735.2, XM_014164078.2, XM_014179356.2, XM_014181016.2, XM_014181790.2, XM_014199963.2, XM_045688409.1, XM_045692035.1, XM_045710330.1, XM_045712658.1
..GO:0051234	BP	e	establishment of localization	217/940	7405/36174	0.0491997	2	217	1	1	1	1	NM_001123533.1, NM_001123534.1, NM_001123658.1, NM_001139613.1, NM_001139984.1, NM_001141484.1, NM_001141806.1, NM_001141815.1, NM_001146441.2, NM_001173591.1, NM_001173613.1, NM_001173705.1, XM_014123003.2, XM_014125392.2, XM_014126075.2, XM_014126235.2, XM_014126754.2, XM_014127440.2, XM_014128373.2, XM_014128700.2, XM_014128989.2, XM_014130040.2, XM_014130980.2, XM_014131311.2, XM_014131689.2,…
......GO:1904062	BP	e	regulation of cation transmembrane transport	29/940	764/36174	0.0492075	7	29	1	1	1	1	XM_014126754.2, XM_014128989.2, XM_014139848.2, XM_014141001.2, XM_014155831.2, XM_014160620.2, XM_014172970.2, XM_014172985.2, XM_014177453.2, XM_014180470.2, XM_014181110.2, XM_014194096.2, XM_014199963.2, XM_014205224.2, XM_014211967.2, XM_014213913.2, XM_045687594.1, XM_045688739.1, XM_045690988.1, XM_045692034.1, XM_045698274.1, XM_045705920.1, XM_045709619.1, XM_045712422.1, XM_045717602.1,…
....GO:0042749	BP	e	regulation of circadian sleep/wake cycle	3/940	32/36174	0.0496529	5	3	1	1	1	1	XM_045687594.1, XM_045705750.1, XM_045714998.1
.......GO:0062099	BP	e	negative regulation of programmed necrotic cell death	3/940	32/36174	0.0496529	7	3	1	1	1	1	XM_014175171.2, XM_045717490.1, XM_045717504.1
....GO:0048333	BP	e	mesodermal cell differentiation	3/940	32/36174	0.0496529	4	3	1	1	1	1	XM_014165503.2, XM_014180629.2, XM_045702364.1
.......GO:0035481	BP	e	positive regulation of Notch signaling pathway involved in heart induction	2/940	14/36174	0.0499208	8	2	1	1	1	1	XM_014138120.2, XM_014162986.2
.....GO:0010818	BP	e	T cell chemotaxis	2/940	14/36174	0.0499208	8	2	1	1	1	1	XM_014177003.2, XM_045717727.1
......GO:0006787	BP	e	porphyrin-containing compound catabolic process	2/940	14/36174	0.0499208	6	2	1	1	1	1	XM_014137635.2, XM_014171531.2
........GO:0038138	BP	e	ERBB4-ERBB4 signaling pathway	2/940	14/36174	0.0499208	10	2	1	1	1	1	XM_014157078.2, XM_045698121.1
......GO:0035480	BP	e	regulation of Notch signaling pathway involved in heart induction	2/940	14/36174	0.0499208	7	2	1	1	1	1	XM_014138120.2, XM_014162986.2
......GO:0090461	BP	e	glutamate homeostasis	2/940	14/36174	0.0499208	7	2	1	1	1	1	XM_014173044.2, XR_001323592.2
.....GO:0090192	BP	e	regulation of glomerulus development	2/940	14/36174	0.0499208	5	2	1	1	1	1	NM_001173627.1, XM_014198992.1
......GO:0032532	BP	e	regulation of microvillus length	2/940	14/36174	0.0499208	8	2	1	1	1	1	XM_014169906.2, XM_045697740.1
...GO:0021604	BP	e	cranial nerve structural organization	2/940	14/36174	0.0499208	3	2	1	1	1	1	XM_014146212.2, XM_014150168.2
......GO:2001015	BP	e	negative regulation of skeletal muscle cell differentiation	2/940	14/36174	0.0499208	6	2	1	1	1	1	XM_014216576.2, XM_045694009.1
....GO:0042359	BP	e	vitamin D metabolic process	2/940	14/36174	0.0499208	5	2	1	1	1	1	XM_014137637.2, XM_014164078.2
.....GO:0097091	BP	e	synaptic vesicle clustering	2/940	14/36174	0.0499208	5	2	1	1	1	1	XM_014207499.2, XM_045687594.1
.....GO:0001738	BP	e	morphogenesis of a polarized epithelium	2/940	14/36174	0.0499208	5	2	1	1	1	1	XM_014140273.2, XM_014190951.2
.....GO:0033015	BP	e	tetrapyrrole catabolic process	2/940	14/36174	0.0499208	5	2	1	1	1	1	XM_014137635.2, XM_014171531.2
.....GO:0009451	BP	p	RNA modification	0/940	238/36174	0.0033867	7	0	1	1	1	0.676332
[truncated: 301 more rows]

## Sheet: SNPs_outliers
Raw GO enrichment analysis results for genes located within 10 kb of outlier SNPs
[truncated: 1,522 more rows]

[truncated: 3 more sheets: SNPs_RDAcand, indels_outliers, indels_RDAcand]
